# Supplementary material for: 2,4,5-Tris(biphenyl-2-yl)-1-bromo­benzene
Source: Acta Crystallogr Sect E Struct Rep Online. 2011 Jul 23;67(Pt 8):o2090–1. doi: 10.1107/S1600536811028455 (PMC3213533; doi:10.1107/S1600536811028455)
Supplement: Supplementary file 1 [file e-67-o2090-sup1.cif]

##############################################################################
#                                                                            #
# This CIF contains the data in a paper accepted for publication in          #
# Acta Crystallographica Section E. It conforms to the requirements of       #
# Notes for Authors for Acta Crystallographica Section E, and has been       #
# peer reviewed under the auspices of the IUCr Commission on Journals.       #
#                                                                            #
# Full details of the Crystallographic Information File format               #
# are given in the paper "The Crystallographic Information File (CIF):       #
# a New Standard Archive File for Crystallography" by S. R. Hall, F. H.      #
# Allen and I. D. Brown [Acta Cryst. (1991), A47, 655-685].                  #
#                                                                            #
# The current version of the core CIF dictionary is obtainable from          #
# ftp://ftp.iucr.org/pub/cif_core.dic.                                       #
#                                                                            #
# Software is freely available for graphical display of the structure(s)     #
# in this CIF. For information consult the CIF software page                 #
# http://www.iucr.org/resources/cif/software.                                #
#                                                                            #
# This file may be used for bona fide research purposes within the           #
# scientific community so long as proper attribution is given to the journal # 
# article from which it was obtained.                                        #
#                                                                            #
##############################################################################
data_global
_audit_creation_method     'from SHELXL-97 with Word-Perfect Macro PRPKAPPA'
_journal_date_recd_electronic     2011-07-14
_journal_date_accepted     2011-07-15
_journal_name_full     'Acta Crystallographica, Section E'
_journal_year     2011
_journal_volume     67
_journal_issue      8
_journal_page_first     o2090
_journal_page_last     o2091
_journal_paper_category     QO
_journal_coeditor_code     HB5952
_publ_contact_author_name
;
Low, John Nicolson
;
_publ_contact_author_address
; Department of Chemistry, University of Aberdeen,
Meston Walk, Old Aberdeen, AB24 3UE, Scotland.
;
_publ_contact_author_email     'jnlow111@gmail.com'
_publ_contact_author_fax     ?
_publ_contact_author_phone     ?
_publ_section_title
;
2,4,5-Tris(biphenyl-2-yl)-1-bromobenzene
;
loop_
    _publ_author_name
    _publ_author_footnote
    _publ_author_address
    'Rodrigues, Ana S. M. C.' .
;
Centro de Investiga\,c\~ao em Qu\'imica,
Departamento de Qu\'imica e Bioqu\'imica,
Faculdade de Ci\^encias,
Universidade do Porto
Rua do Campo Alegre, 687,
P-4169-007 Porto
Portugal
;
    'Gomes , Ligia R.' .
;
REQUIMTE, Departamento de Qu\'imica e Bioqu\'imica,
Faculdade de Ci\^encias,
Universidade do Porto,
Rua do Campo Alegre, 687,
P-4169-007 Porto,
Portugal
;
    'Santos, Lu\'is M. N. B. F.' .
;
Centro de Investiga\,c\~ao em Qu\'imica,
Departamento de Qu\'imica e Bioqu\'imica,
Faculdade de Ci\^encias,
Universidade do Porto
Rua do Campo Alegre, 687,
P-4169-007 Porto
Portugal
;
    'Low, John Nicolson' .
;
Department of Chemistry, University of Aberdeen,
Meston Walk, Old Aberdeen AB24 3UE, Scotland
;
data_I
_audit_creation_method     SHELXL-97
_chemical_name_systematic
;
2,4,5-Tris(biphenyl-2-yl)-1-bromobenzene
;
_chemical_name_common     ?
_chemical_formula_moiety     'C42 H29 Br'
_chemical_formula_sum     'C42 H29 Br'
_chemical_formula_iupac     'C42 H29 Br'
_chemical_formula_weight     613.56
_chemical_melting_point     ?
_symmetry_cell_setting     triclinic
_symmetry_space_group_name_H-M     'P -1'
loop_
    _symmetry_equiv_pos_as_xyz
    'x, y, z'
    '-x, -y, -z'
_cell_length_a     11.6723(5)
_cell_length_b     12.2455(6)
_cell_length_c     12.4859(6)
_cell_angle_alpha     62.549(2)
_cell_angle_beta     70.771(2)
_cell_angle_gamma     79.407(2)
_cell_volume     1494.26(12)
_cell_formula_units_Z     2
_cell_measurement_reflns_used     302
_cell_measurement_theta_min     3.44
_cell_measurement_theta_max     58.44
_cell_measurement_temperature     150(2)
_exptl_crystal_description     block
_exptl_crystal_colour     colorless
_exptl_crystal_size_max     0.30
_exptl_crystal_size_mid     0.20
_exptl_crystal_size_min     0.10
_exptl_crystal_density_diffrn     1.364
_exptl_crystal_density_meas     ?
_exptl_crystal_density_method     'not measured'
_exptl_crystal_F_000     632
_exptl_absorpt_coefficient_mu     1.406
_exptl_absorpt_correction_type     multi-scan
_exptl_absorpt_process_details     '(SADABS; Bruker, 2004)'
_exptl_absorpt_correction_T_min     0.6778
_exptl_absorpt_correction_T_max     0.8722
_exptl_special_details     ?
_diffrn_ambient_temperature     150(2)
_diffrn_radiation_type     MoK\a
_diffrn_radiation_wavelength     0.71073
_diffrn_radiation_source     'fine-focus sealed tube'
_diffrn_radiation_monochromator     graphite
_diffrn_measurement_device_type     'Bruker SMART APEX CCD'
_diffrn_measurement_method     \w
_diffrn_detector_area_resol_mean     8.33
_diffrn_reflns_number     37893
_diffrn_reflns_av_R_equivalents     0.0241
_diffrn_reflns_av_sigmaI/netI     0.0192
_diffrn_reflns_theta_min     2.58
_diffrn_reflns_theta_max     29.38
_diffrn_reflns_theta_full     25.00
_diffrn_measured_fraction_theta_max     0.982
_diffrn_measured_fraction_theta_full     0.997
_diffrn_reflns_limit_h_min     -16
_diffrn_reflns_limit_h_max     16
_diffrn_reflns_limit_k_min     -16
_diffrn_reflns_limit_k_max     16
_diffrn_reflns_limit_l_min     -17
_diffrn_reflns_limit_l_max     17
_diffrn_standards_number     ?
_diffrn_standards_interval_count     ?
_diffrn_standards_interval_time     ?
_diffrn_standards_decay_%     ?
_refine_special_details
;
Refinement of <i>F</i>^2^ against ALL reflections. The weighted <i>R</i>-factor
<i>wR</i> and goodness of fit <i>S</i> are based on <i>F</i>^2^, conventional
<i>R</i>-factors <i>R</i> are based on <i>F</i>, with <i>F</i> set to zero for
negative <i>F</i>^2^. The threshold expression of <i>F</i>^2^ >
\s(<i>F</i>^2^) is used only for calculating <i>R</i>-factors(gt) <i>etc</i>.
and is not relevant to the choice of reflections for refinement.
<i>R</i>-factors based on <i>F</i>^2^ are statistically about twice as large
as those based on <i>F</i>, and <i>R</i>- factors based on ALL data will be
even larger.
;
_reflns_number_total     8078
_reflns_number_gt     7272
_reflns_threshold_expression     I>2\s(I)
_refine_ls_structure_factor_coef     Fsqd
_refine_ls_matrix_type     full
_refine_ls_R_factor_all     0.0323
_refine_ls_R_factor_gt     0.0274
_refine_ls_wR_factor_gt     0.0710
_refine_ls_wR_factor_ref     0.0734
_refine_ls_goodness_of_fit_ref     1.041
_refine_ls_restrained_S_all     1.041
_refine_ls_number_reflns     8078
_refine_ls_number_parameters     388
_refine_ls_number_restraints     0
_refine_ls_hydrogen_treatment     constr
_refine_ls_weighting_scheme     calc
_refine_ls_weighting_details
         'calc w=1/[\s^2^(Fo^2^)+(0.0377P)^2^+0.5752P] where P=(Fo^2^+2Fc^2^)/3'
_atom_sites_solution_hydrogens     geom
_atom_sites_solution_primary     direct
_atom_sites_solution_secondary     difmap
_refine_ls_shift/su_max     0.001
_refine_ls_shift/su_mean     0.000
_refine_diff_density_max     0.448
_refine_diff_density_min     -0.322
_refine_ls_extinction_method     none
_refine_ls_extinction_coef     ?
loop_
    _atom_type_symbol
    _atom_type_description
    _atom_type_scat_dispersion_real
    _atom_type_scat_dispersion_imag
    _atom_type_scat_source
    'C' 'C' 0.0033 0.0016
                         'International Tables Vol C Tables 4.2.6.8 and 6.1.1.4'
    'H' 'H' 0.0000 0.0000
                         'International Tables Vol C Tables 4.2.6.8 and 6.1.1.4'
    'Br' 'Br' -0.2901 2.4595
                         'International Tables Vol C Tables 4.2.6.8 and 6.1.1.4'
_computing_data_collection     'APEX2 (Bruker, 2004)'
_computing_cell_refinement     'SAINT (Bruker, 2004)'
_computing_data_reduction     'SAINT (Bruker, 2004)'
_computing_structure_solution     'SHELXS97 (Sheldrick, 2008)'
_computing_structure_refinement
;
SHELXL97 (Sheldrick, 2008)
;
_computing_molecular_graphics     'PLATON (Spek, 2009)'
_computing_publication_material     'SHELXL97 (Sheldrick, 2008)'
loop_
    _atom_site_type_symbol
    _atom_site_label
    _atom_site_fract_x
    _atom_site_fract_y
    _atom_site_fract_z
    _atom_site_U_iso_or_equiv
    _atom_site_adp_type
    _atom_site_calc_flag
    _atom_site_refinement_flags
    _atom_site_occupancy
    _atom_site_symmetry_multiplicity
    _atom_site_disorder_assembly
    _atom_site_disorder_group
    C C1 0.04428(10) 0.52859(11) 0.66271(11) 0.0180(2) Uani d . 1 1 . .
    Br Br11 -0.115818(11) 0.483970(12) 0.695774(14) 0.02699(5) Uani d . 1 1 . .
    C C2 0.13584(11) 0.43876(11) 0.69266(11) 0.0170(2) Uani d . 1 1 . .
    C C21 0.12150(10) 0.30322(11) 0.74820(12) 0.0179(2) Uani d . 1 1 . .
    C C22 0.15497(11) 0.22407(11) 0.85852(12) 0.0200(2) Uani d . 1 1 . .
    C C221 0.19140(11) 0.27166(11) 0.93255(11) 0.0196(2) Uani d . 1 1 . .
    C C222 0.10917(12) 0.33974(13) 0.99043(13) 0.0266(3) Uani d . 1 1 . .
    H H222 0.0293 0.3574 0.9813 0.032 Uiso calc R 1 1 . .
    C C223 0.14269(15) 0.38203(14) 1.06127(14) 0.0320(3) Uani d . 1 1 . .
    H H223 0.0853 0.4269 1.1017 0.038 Uiso calc R 1 1 . .
    C C224 0.25946(15) 0.35897(14) 1.07310(14) 0.0323(3) Uani d . 1 1 . .
    H H224 0.2827 0.3886 1.1208 0.039 Uiso calc R 1 1 . .
    C C225 0.34230(14) 0.29245(14) 1.01508(14) 0.0311(3) Uani d . 1 1 . .
    H H225 0.4229 0.2773 1.0222 0.037 Uiso calc R 1 1 . .
    C C226 0.30824(12) 0.24769(13) 0.94644(13) 0.0254(3) Uani d . 1 1 . .
    H H226 0.3651 0.2004 0.9087 0.030 Uiso calc R 1 1 . .
    C C23 0.15294(13) 0.09674(12) 0.90096(14) 0.0284(3) Uani d . 1 1 . .
    H H23 0.1758 0.0428 0.9753 0.034 Uiso calc R 1 1 . .
    C C24 0.11824(14) 0.04787(13) 0.83645(16) 0.0321(3) Uani d . 1 1 . .
    H H24 0.1180 -0.0389 0.8662 0.038 Uiso calc R 1 1 . .
    C C25 0.08388(13) 0.12577(13) 0.72852(15) 0.0282(3) Uani d . 1 1 . .
    H H25 0.0593 0.0926 0.6845 0.034 Uiso calc R 1 1 . .
    C C26 0.08542(12) 0.25264(12) 0.68466(13) 0.0231(2) Uani d . 1 1 . .
    H H26 0.0617 0.3057 0.6106 0.028 Uiso calc R 1 1 . .
    C C3 0.24967(10) 0.48201(11) 0.66557(11) 0.0167(2) Uani d . 1 1 . .
    H H3 0.3141 0.4232 0.6846 0.020 Uiso calc R 1 1 . .
    C C4 0.27401(10) 0.60642(11) 0.61227(11) 0.0157(2) Uani d . 1 1 . .
    C C41 0.40053(10) 0.63552(10) 0.59165(11) 0.0165(2) Uani d . 1 1 . .
    C C42 0.47576(11) 0.71026(11) 0.47357(11) 0.0172(2) Uani d . 1 1 . .
    C C421 0.43770(11) 0.76334(11) 0.35645(11) 0.0181(2) Uani d . 1 1 . .
    C C422 0.38465(12) 0.69133(12) 0.32675(12) 0.0228(2) Uani d . 1 1 . .
    H H422 0.3721 0.6067 0.3823 0.027 Uiso calc R 1 1 . .
    C C423 0.35023(13) 0.74304(14) 0.21627(13) 0.0287(3) Uani d . 1 1 . .
    H H423 0.3140 0.6935 0.1969 0.034 Uiso calc R 1 1 . .
    C C424 0.36832(13) 0.86627(15) 0.13420(13) 0.0299(3) Uani d . 1 1 . .
    H H424 0.3439 0.9014 0.0592 0.036 Uiso calc R 1 1 . .
    C C425 0.42225(13) 0.93801(13) 0.16230(13) 0.0275(3) Uani d . 1 1 . .
    H H425 0.4351 1.0225 0.1062 0.033 Uiso calc R 1 1 . .
    C C426 0.45744(12) 0.88690(12) 0.27201(12) 0.0224(2) Uani d . 1 1 . .
    H H426 0.4954 0.9364 0.2899 0.027 Uiso calc R 1 1 . .
    C C43 0.59232(11) 0.73265(11) 0.46560(13) 0.0214(2) Uani d . 1 1 . .
    H H43 0.6428 0.7850 0.3868 0.026 Uiso calc R 1 1 . .
    C C44 0.63552(12) 0.67984(12) 0.57061(14) 0.0247(3) Uani d . 1 1 . .
    H H44 0.7150 0.6959 0.5633 0.030 Uiso calc R 1 1 . .
    C C45 0.56246(12) 0.60375(12) 0.68599(13) 0.0238(3) Uani d . 1 1 . .
    H H45 0.5920 0.5665 0.7579 0.029 Uiso calc R 1 1 . .
    C C46 0.44577(11) 0.58210(11) 0.69626(12) 0.0201(2) Uani d . 1 1 . .
    H H46 0.3959 0.5301 0.7757 0.024 Uiso calc R 1 1 . .
    C C5 0.17909(11) 0.69510(11) 0.58414(11) 0.0163(2) Uani d . 1 1 . .
    C C51 0.19295(11) 0.83131(11) 0.52144(11) 0.0178(2) Uani d . 1 1 . .
    C C52 0.24172(11) 0.89620(11) 0.56378(11) 0.0190(2) Uani d . 1 1 . .
    C C521 0.27742(11) 0.83805(11) 0.68262(12) 0.0191(2) Uani d . 1 1 . .
    C C522 0.38617(12) 0.86815(12) 0.68500(13) 0.0237(3) Uani d . 1 1 . .
    H H522 0.4379 0.9240 0.6096 0.028 Uiso calc R 1 1 . .
    C C523 0.41975(14) 0.81785(13) 0.79547(14) 0.0288(3) Uani d . 1 1 . .
    H H523 0.4945 0.8384 0.7952 0.035 Uiso calc R 1 1 . .
    C C524 0.34422(15) 0.73745(14) 0.90642(14) 0.0303(3) Uani d . 1 1 . .
    H H524 0.3670 0.7028 0.9823 0.036 Uiso calc R 1 1 . .
    C C525 0.23521(14) 0.70788(13) 0.90606(13) 0.0277(3) Uani d . 1 1 . .
    H H525 0.1830 0.6534 0.9821 0.033 Uiso calc R 1 1 . .
    C C526 0.20186(12) 0.75741(12) 0.79510(12) 0.0226(2) Uani d . 1 1 . .
    H H526 0.1272 0.7363 0.7958 0.027 Uiso calc R 1 1 . .
    C C53 0.25388(13) 1.02375(12) 0.49236(13) 0.0243(3) Uani d . 1 1 . .
    H H53 0.2891 1.0677 0.5188 0.029 Uiso calc R 1 1 . .
    C C54 0.21601(14) 1.08736(12) 0.38426(13) 0.0278(3) Uani d . 1 1 . .
    H H54 0.2251 1.1738 0.3377 0.033 Uiso calc R 1 1 . .
    C C55 0.16479(13) 1.02411(13) 0.34442(13) 0.0271(3) Uani d . 1 1 . .
    H H55 0.1371 1.0671 0.2714 0.033 Uiso calc R 1 1 . .
    C C56 0.15443(12) 0.89755(12) 0.41216(12) 0.0220(2) Uani d . 1 1 . .
    H H56 0.1203 0.8545 0.3838 0.026 Uiso calc R 1 1 . .
    C C6 0.06467(11) 0.65329(11) 0.61030(11) 0.0185(2) Uani d . 1 1 . .
    H H6 -0.0003 0.7115 0.5918 0.022 Uiso calc R 1 1 . .
loop_
    _atom_site_aniso_label
    _atom_site_aniso_U_11
    _atom_site_aniso_U_22
    _atom_site_aniso_U_33
    _atom_site_aniso_U_12
    _atom_site_aniso_U_13
    _atom_site_aniso_U_23
    C1 0.0140(5) 0.0221(6) 0.0188(6) -0.0031(4) -0.0054(4) -0.0081(5)
    Br11 0.01578(6) 0.02769(7) 0.03709(9) -0.00372(5) -0.00922(5) -0.01137(6)
    C2 0.0183(5) 0.0169(5) 0.0154(5) -0.0029(4) -0.0051(4) -0.0057(4)
    C21 0.0149(5) 0.0178(5) 0.0202(6) -0.0028(4) -0.0035(4) -0.0077(5)
    C22 0.0181(5) 0.0186(6) 0.0215(6) -0.0013(4) -0.0051(4) -0.0073(5)
    C221 0.0226(6) 0.0162(5) 0.0164(5) -0.0011(4) -0.0063(4) -0.0033(4)
    C222 0.0233(6) 0.0290(7) 0.0254(7) 0.0011(5) -0.0054(5) -0.0118(6)
    C223 0.0408(8) 0.0300(7) 0.0255(7) 0.0021(6) -0.0071(6) -0.0149(6)
    C224 0.0488(9) 0.0271(7) 0.0243(7) -0.0052(6) -0.0167(6) -0.0079(6)
    C225 0.0326(7) 0.0319(7) 0.0304(7) 0.0005(6) -0.0185(6) -0.0090(6)
    C226 0.0250(6) 0.0260(6) 0.0249(7) 0.0048(5) -0.0114(5) -0.0100(5)
    C23 0.0323(7) 0.0186(6) 0.0311(7) 0.0005(5) -0.0122(6) -0.0064(5)
    C24 0.0344(7) 0.0191(6) 0.0434(9) -0.0018(5) -0.0110(6) -0.0137(6)
    C25 0.0248(6) 0.0285(7) 0.0391(8) -0.0039(5) -0.0076(6) -0.0208(6)
    C26 0.0206(6) 0.0255(6) 0.0259(6) -0.0031(5) -0.0073(5) -0.0120(5)
    C3 0.0161(5) 0.0167(5) 0.0164(5) -0.0003(4) -0.0060(4) -0.0056(4)
    C4 0.0156(5) 0.0171(5) 0.0142(5) -0.0019(4) -0.0050(4) -0.0057(4)
    C41 0.0155(5) 0.0143(5) 0.0208(6) -0.0006(4) -0.0065(4) -0.0076(4)
    C42 0.0164(5) 0.0156(5) 0.0206(6) -0.0006(4) -0.0053(4) -0.0086(4)
    C421 0.0159(5) 0.0188(5) 0.0175(5) -0.0021(4) -0.0018(4) -0.0077(5)
    C422 0.0244(6) 0.0237(6) 0.0199(6) -0.0065(5) -0.0026(5) -0.0094(5)
    C423 0.0278(7) 0.0389(8) 0.0229(6) -0.0098(6) -0.0053(5) -0.0144(6)
    C424 0.0271(7) 0.0396(8) 0.0190(6) -0.0005(6) -0.0070(5) -0.0094(6)
    C425 0.0302(7) 0.0230(6) 0.0201(6) 0.0000(5) -0.0040(5) -0.0041(5)
    C426 0.0234(6) 0.0194(6) 0.0219(6) -0.0031(5) -0.0032(5) -0.0082(5)
    C43 0.0167(5) 0.0191(6) 0.0271(6) -0.0029(4) -0.0039(5) -0.0097(5)
    C44 0.0176(6) 0.0234(6) 0.0376(7) -0.0004(5) -0.0121(5) -0.0141(6)
    C45 0.0240(6) 0.0214(6) 0.0304(7) 0.0025(5) -0.0166(5) -0.0100(5)
    C46 0.0216(6) 0.0168(5) 0.0211(6) -0.0007(4) -0.0091(5) -0.0054(5)
    C5 0.0176(5) 0.0166(5) 0.0149(5) -0.0007(4) -0.0061(4) -0.0059(4)
    C51 0.0165(5) 0.0163(5) 0.0181(5) 0.0003(4) -0.0049(4) -0.0057(4)
    C52 0.0197(5) 0.0169(5) 0.0182(6) -0.0006(4) -0.0044(4) -0.0064(5)
    C521 0.0241(6) 0.0158(5) 0.0191(6) -0.0014(4) -0.0065(5) -0.0084(5)
    C522 0.0274(6) 0.0194(6) 0.0242(6) -0.0057(5) -0.0076(5) -0.0075(5)
    C523 0.0325(7) 0.0275(7) 0.0325(7) -0.0055(5) -0.0151(6) -0.0122(6)
    C524 0.0410(8) 0.0294(7) 0.0245(7) -0.0038(6) -0.0160(6) -0.0095(6)
    C525 0.0342(7) 0.0273(7) 0.0187(6) -0.0072(5) -0.0060(5) -0.0064(5)
    C526 0.0254(6) 0.0221(6) 0.0199(6) -0.0048(5) -0.0053(5) -0.0081(5)
    C53 0.0294(6) 0.0174(6) 0.0238(6) -0.0026(5) -0.0059(5) -0.0075(5)
    C54 0.0342(7) 0.0158(6) 0.0245(7) 0.0008(5) -0.0068(5) -0.0030(5)
    C55 0.0301(7) 0.0231(6) 0.0220(6) 0.0040(5) -0.0108(5) -0.0041(5)
    C56 0.0223(6) 0.0217(6) 0.0212(6) 0.0018(5) -0.0097(5) -0.0071(5)
    C6 0.0167(5) 0.0199(6) 0.0191(6) 0.0012(4) -0.0073(4) -0.0078(5)
_geom_special_details
;
All e.s.d.'s (except the e.s.d. in the dihedral angle between two l.s. planes)
are estimated using the full covariance matrix. The cell e.s.d.'s are taken
into account individually in the estimation of e.s.d.'s in distances, angles
and torsion angles; correlations between e.s.d.'s in cell parameters are only
used when they are defined by crystal symmetry. An approximate (isotropic)
treatment of cell e.s.d.'s is used for estimating e.s.d.'s involving l.s.
planes.
;
loop_
    _geom_bond_atom_site_label_1
    _geom_bond_atom_site_label_2
    _geom_bond_site_symmetry_2
    _geom_bond_distance
    _geom_bond_publ_flag
    C1 C6 . 1.3879(17) ?
    C1 C2 . 1.3943(17) ?
    C1 Br11 . 1.9027(11) ?
    C2 C3 . 1.3993(16) ?
    C2 C21 . 1.4927(16) ?
    C21 C26 . 1.3998(17) ?
    C21 C22 . 1.4049(17) ?
    C22 C23 . 1.3986(18) ?
    C22 C221 . 1.4903(18) ?
    C221 C226 . 1.3921(18) ?
    C221 C222 . 1.3939(18) ?
    C222 C223 . 1.389(2) ?
    C222 H222 . 0.9500 ?
    C223 C224 . 1.383(2) ?
    C223 H223 . 0.9500 ?
    C224 C225 . 1.384(2) ?
    C224 H224 . 0.9500 ?
    C225 C226 . 1.390(2) ?
    C225 H225 . 0.9500 ?
    C226 H226 . 0.9500 ?
    C23 C24 . 1.385(2) ?
    C23 H23 . 0.9500 ?
    C24 C25 . 1.385(2) ?
    C24 H24 . 0.9500 ?
    C25 C26 . 1.3904(19) ?
    C25 H25 . 0.9500 ?
    C26 H26 . 0.9500 ?
    C3 C4 . 1.3944(16) ?
    C3 H3 . 0.9500 ?
    C4 C5 . 1.4115(16) ?
    C4 C41 . 1.4943(15) ?
    C41 C46 . 1.3973(17) ?
    C41 C42 . 1.4075(17) ?
    C42 C43 . 1.3996(16) ?
    C42 C421 . 1.4845(17) ?
    C421 C426 . 1.3969(17) ?
    C421 C422 . 1.3971(17) ?
    C422 C423 . 1.3897(19) ?
    C422 H422 . 0.9500 ?
    C423 C424 . 1.386(2) ?
    C423 H423 . 0.9500 ?
    C424 C425 . 1.387(2) ?
    C424 H424 . 0.9500 ?
    C425 C426 . 1.3867(19) ?
    C425 H425 . 0.9500 ?
    C426 H426 . 0.9500 ?
    C43 C44 . 1.3875(19) ?
    C43 H43 . 0.9500 ?
    C44 C45 . 1.384(2) ?
    C44 H44 . 0.9500 ?
    C45 C46 . 1.3885(17) ?
    C45 H45 . 0.9500 ?
    C46 H46 . 0.9500 ?
    C5 C6 . 1.4008(16) ?
    C5 C51 . 1.4944(16) ?
    C51 C56 . 1.4041(17) ?
    C51 C52 . 1.4095(17) ?
    C52 C53 . 1.4032(17) ?
    C52 C521 . 1.4854(17) ?
    C521 C526 . 1.3968(17) ?
    C521 C522 . 1.3982(18) ?
    C522 C523 . 1.3855(19) ?
    C522 H522 . 0.9500 ?
    C523 C524 . 1.387(2) ?
    C523 H523 . 0.9500 ?
    C524 C525 . 1.387(2) ?
    C524 H524 . 0.9500 ?
    C525 C526 . 1.3902(19) ?
    C525 H525 . 0.9500 ?
    C526 H526 . 0.9500 ?
    C53 C54 . 1.386(2) ?
    C53 H53 . 0.9500 ?
    C54 C55 . 1.388(2) ?
    C54 H54 . 0.9500 ?
    C55 C56 . 1.3874(19) ?
    C55 H55 . 0.9500 ?
    C56 H56 . 0.9500 ?
    C6 H6 . 0.9500 ?
loop_
    _geom_angle_atom_site_label_1
    _geom_angle_atom_site_label_2
    _geom_angle_atom_site_label_3
    _geom_angle_site_symmetry_1
    _geom_angle_site_symmetry_3
    _geom_angle
    _geom_angle_publ_flag
    C6 C1 C2 . . 121.96(11) ?
    C6 C1 Br11 . . 117.21(9) ?
    C2 C1 Br11 . . 120.83(9) ?
    C1 C2 C3 . . 115.95(11) ?
    C1 C2 C21 . . 125.21(11) ?
    C3 C2 C21 . . 118.84(10) ?
    C26 C21 C22 . . 119.17(11) ?
    C26 C21 C2 . . 120.24(11) ?
    C22 C21 C2 . . 120.32(11) ?
    C23 C22 C21 . . 119.07(12) ?
    C23 C22 C221 . . 118.93(12) ?
    C21 C22 C221 . . 122.00(11) ?
    C226 C221 C222 . . 118.60(12) ?
    C226 C221 C22 . . 120.51(11) ?
    C222 C221 C22 . . 120.89(12) ?
    C223 C222 C221 . . 120.76(13) ?
    C223 C222 H222 . . 119.6 ?
    C221 C222 H222 . . 119.6 ?
    C224 C223 C222 . . 120.10(14) ?
    C224 C223 H223 . . 119.9 ?
    C222 C223 H223 . . 119.9 ?
    C223 C224 C225 . . 119.67(14) ?
    C223 C224 H224 . . 120.2 ?
    C225 C224 H224 . . 120.2 ?
    C224 C225 C226 . . 120.34(14) ?
    C224 C225 H225 . . 119.8 ?
    C226 C225 H225 . . 119.8 ?
    C225 C226 C221 . . 120.49(13) ?
    C225 C226 H226 . . 119.8 ?
    C221 C226 H226 . . 119.8 ?
    C24 C23 C22 . . 121.17(13) ?
    C24 C23 H23 . . 119.4 ?
    C22 C23 H23 . . 119.4 ?
    C25 C24 C23 . . 119.82(13) ?
    C25 C24 H24 . . 120.1 ?
    C23 C24 H24 . . 120.1 ?
    C24 C25 C26 . . 119.90(13) ?
    C24 C25 H25 . . 120.0 ?
    C26 C25 H25 . . 120.0 ?
    C25 C26 C21 . . 120.86(13) ?
    C25 C26 H26 . . 119.6 ?
    C21 C26 H26 . . 119.6 ?
    C4 C3 C2 . . 123.83(11) ?
    C4 C3 H3 . . 118.1 ?
    C2 C3 H3 . . 118.1 ?
    C3 C4 C5 . . 118.86(10) ?
    C3 C4 C41 . . 116.45(10) ?
    C5 C4 C41 . . 124.68(10) ?
    C46 C41 C42 . . 119.23(11) ?
    C46 C41 C4 . . 117.07(11) ?
    C42 C41 C4 . . 123.68(11) ?
    C43 C42 C41 . . 118.76(11) ?
    C43 C42 C421 . . 118.64(11) ?
    C41 C42 C421 . . 122.58(10) ?
    C426 C421 C422 . . 118.75(12) ?
    C426 C421 C42 . . 119.91(11) ?
    C422 C421 C42 . . 121.32(11) ?
    C423 C422 C421 . . 120.24(12) ?
    C423 C422 H422 . . 119.9 ?
    C421 C422 H422 . . 119.9 ?
    C424 C423 C422 . . 120.52(13) ?
    C424 C423 H423 . . 119.7 ?
    C422 C423 H423 . . 119.7 ?
    C423 C424 C425 . . 119.58(13) ?
    C423 C424 H424 . . 120.2 ?
    C425 C424 H424 . . 120.2 ?
    C426 C425 C424 . . 120.23(13) ?
    C426 C425 H425 . . 119.9 ?
    C424 C425 H425 . . 119.9 ?
    C425 C426 C421 . . 120.66(12) ?
    C425 C426 H426 . . 119.7 ?
    C421 C426 H426 . . 119.7 ?
    C44 C43 C42 . . 121.28(12) ?
    C44 C43 H43 . . 119.4 ?
    C42 C43 H43 . . 119.4 ?
    C45 C44 C43 . . 119.81(12) ?
    C45 C44 H44 . . 120.1 ?
    C43 C44 H44 . . 120.1 ?
    C44 C45 C46 . . 119.78(12) ?
    C44 C45 H45 . . 120.1 ?
    C46 C45 H45 . . 120.1 ?
    C45 C46 C41 . . 121.10(12) ?
    C45 C46 H46 . . 119.5 ?
    C41 C46 H46 . . 119.5 ?
    C6 C5 C4 . . 118.00(11) ?
    C6 C5 C51 . . 117.08(10) ?
    C4 C5 C51 . . 124.82(10) ?
    C56 C51 C52 . . 118.68(11) ?
    C56 C51 C5 . . 116.49(11) ?
    C52 C51 C5 . . 124.83(11) ?
    C53 C52 C51 . . 118.58(12) ?
    C53 C52 C521 . . 117.64(11) ?
    C51 C52 C521 . . 123.74(11) ?
    C526 C521 C522 . . 118.38(12) ?
    C526 C521 C52 . . 121.52(11) ?
    C522 C521 C52 . . 120.03(11) ?
    C523 C522 C521 . . 121.11(12) ?
    C523 C522 H522 . . 119.4 ?
    C521 C522 H522 . . 119.4 ?
    C522 C523 C524 . . 119.96(13) ?
    C522 C523 H523 . . 120.0 ?
    C524 C523 H523 . . 120.0 ?
    C523 C524 C525 . . 119.68(13) ?
    C523 C524 H524 . . 120.2 ?
    C525 C524 H524 . . 120.2 ?
    C524 C525 C526 . . 120.44(13) ?
    C524 C525 H525 . . 119.8 ?
    C526 C525 H525 . . 119.8 ?
    C525 C526 C521 . . 120.42(12) ?
    C525 C526 H526 . . 119.8 ?
    C521 C526 H526 . . 119.8 ?
    C54 C53 C52 . . 121.82(13) ?
    C54 C53 H53 . . 119.1 ?
    C52 C53 H53 . . 119.1 ?
    C53 C54 C55 . . 119.64(12) ?
    C53 C54 H54 . . 120.2 ?
    C55 C54 H54 . . 120.2 ?
    C56 C55 C54 . . 119.43(13) ?
    C56 C55 H55 . . 120.3 ?
    C54 C55 H55 . . 120.3 ?
    C55 C56 C51 . . 121.80(12) ?
    C55 C56 H56 . . 119.1 ?
    C51 C56 H56 . . 119.1 ?
    C1 C6 C5 . . 121.40(11) ?
    C1 C6 H6 . . 119.3 ?
    C5 C6 H6 . . 119.3 ?
loop_
    _geom_torsion_atom_site_label_1
    _geom_torsion_atom_site_label_2
    _geom_torsion_atom_site_label_3
    _geom_torsion_atom_site_label_4
    _geom_torsion_site_symmetry_1
    _geom_torsion_site_symmetry_2
    _geom_torsion_site_symmetry_3
    _geom_torsion_site_symmetry_4
    _geom_torsion
    _geom_torsion_publ_flag
    C6 C1 C2 C3 . . . . -0.59(18) ?
    Br11 C1 C2 C3 . . . . -179.28(9) ?
    C6 C1 C2 C21 . . . . -179.52(11) ?
    Br11 C1 C2 C21 . . . . 1.79(17) ?
    C1 C2 C21 C26 . . . . 59.25(17) ?
    C3 C2 C21 C26 . . . . -119.64(13) ?
    C1 C2 C21 C22 . . . . -126.75(13) ?
    C3 C2 C21 C22 . . . . 54.35(16) ?
    C26 C21 C22 C23 . . . . 0.88(18) ?
    C2 C21 C22 C23 . . . . -173.18(12) ?
    C26 C21 C22 C221 . . . . -178.48(11) ?
    C2 C21 C22 C221 . . . . 7.46(18) ?
    C23 C22 C221 C226 . . . . 63.90(17) ?
    C21 C22 C221 C226 . . . . -116.74(14) ?
    C23 C22 C221 C222 . . . . -115.38(15) ?
    C21 C22 C221 C222 . . . . 63.98(17) ?
    C226 C221 C222 C223 . . . . -0.5(2) ?
    C22 C221 C222 C223 . . . . 178.81(12) ?
    C221 C222 C223 C224 . . . . 1.3(2) ?
    C222 C223 C224 C225 . . . . -0.7(2) ?
    C223 C224 C225 C226 . . . . -0.7(2) ?
    C224 C225 C226 C221 . . . . 1.6(2) ?
    C222 C221 C226 C225 . . . . -0.9(2) ?
    C22 C221 C226 C225 . . . . 179.77(12) ?
    C21 C22 C23 C24 . . . . -0.2(2) ?
    C221 C22 C23 C24 . . . . 179.16(13) ?
    C22 C23 C24 C25 . . . . -0.5(2) ?
    C23 C24 C25 C26 . . . . 0.6(2) ?
    C24 C25 C26 C21 . . . . 0.1(2) ?
    C22 C21 C26 C25 . . . . -0.81(19) ?
    C2 C21 C26 C25 . . . . 173.25(12) ?
    C1 C2 C3 C4 . . . . 0.18(18) ?
    C21 C2 C3 C4 . . . . 179.18(11) ?
    C2 C3 C4 C5 . . . . 0.42(18) ?
    C2 C3 C4 C41 . . . . 179.14(11) ?
    C3 C4 C41 C46 . . . . -55.82(15) ?
    C5 C4 C41 C46 . . . . 122.82(13) ?
    C3 C4 C41 C42 . . . . 122.58(12) ?
    C5 C4 C41 C42 . . . . -58.78(17) ?
    C46 C41 C42 C43 . . . . -2.47(17) ?
    C4 C41 C42 C43 . . . . 179.17(11) ?
    C46 C41 C42 C421 . . . . 175.69(11) ?
    C4 C41 C42 C421 . . . . -2.68(18) ?
    C43 C42 C421 C426 . . . . -47.34(16) ?
    C41 C42 C421 C426 . . . . 134.51(12) ?
    C43 C42 C421 C422 . . . . 131.12(13) ?
    C41 C42 C421 C422 . . . . -47.03(17) ?
    C426 C421 C422 C423 . . . . -1.26(19) ?
    C42 C421 C422 C423 . . . . -179.74(12) ?
    C421 C422 C423 C424 . . . . 0.2(2) ?
    C422 C423 C424 C425 . . . . 0.6(2) ?
    C423 C424 C425 C426 . . . . -0.2(2) ?
    C424 C425 C426 C421 . . . . -0.9(2) ?
    C422 C421 C426 C425 . . . . 1.63(19) ?
    C42 C421 C426 C425 . . . . -179.87(12) ?
    C41 C42 C43 C44 . . . . 1.91(18) ?
    C421 C42 C43 C44 . . . . -176.32(11) ?
    C42 C43 C44 C45 . . . . -0.23(19) ?
    C43 C44 C45 C46 . . . . -0.9(2) ?
    C44 C45 C46 C41 . . . . 0.28(19) ?
    C42 C41 C46 C45 . . . . 1.41(18) ?
    C4 C41 C46 C45 . . . . 179.89(11) ?
    C3 C4 C5 C6 . . . . -0.61(17) ?
    C41 C4 C5 C6 . . . . -179.22(11) ?
    C3 C4 C5 C51 . . . . -176.91(11) ?
    C41 C4 C5 C51 . . . . 4.48(19) ?
    C6 C5 C51 C56 . . . . -51.39(15) ?
    C4 C5 C51 C56 . . . . 124.94(13) ?
    C6 C5 C51 C52 . . . . 128.89(13) ?
    C4 C5 C51 C52 . . . . -54.77(18) ?
    C56 C51 C52 C53 . . . . -2.32(18) ?
    C5 C51 C52 C53 . . . . 177.39(12) ?
    C56 C51 C52 C521 . . . . 175.50(11) ?
    C5 C51 C52 C521 . . . . -4.79(19) ?
    C53 C52 C521 C526 . . . . 131.55(13) ?
    C51 C52 C521 C526 . . . . -46.28(18) ?
    C53 C52 C521 C522 . . . . -45.34(17) ?
    C51 C52 C521 C522 . . . . 136.82(13) ?
    C526 C521 C522 C523 . . . . 1.13(19) ?
    C52 C521 C522 C523 . . . . 178.12(12) ?
    C521 C522 C523 C524 . . . . -0.9(2) ?
    C522 C523 C524 C525 . . . . 0.0(2) ?
    C523 C524 C525 C526 . . . . 0.6(2) ?
    C524 C525 C526 C521 . . . . -0.3(2) ?
    C522 C521 C526 C525 . . . . -0.56(19) ?
    C52 C521 C526 C525 . . . . -177.50(12) ?
    C51 C52 C53 C54 . . . . 2.0(2) ?
    C521 C52 C53 C54 . . . . -175.97(12) ?
    C52 C53 C54 C55 . . . . -0.2(2) ?
    C53 C54 C55 C56 . . . . -1.3(2) ?
    C54 C55 C56 C51 . . . . 0.9(2) ?
    C52 C51 C56 C55 . . . . 0.95(19) ?
    C5 C51 C56 C55 . . . . -178.78(12) ?
    C2 C1 C6 C5 . . . . 0.40(19) ?
    Br11 C1 C6 C5 . . . . 179.14(9) ?
    C4 C5 C6 C1 . . . . 0.22(18) ?
    C51 C5 C6 C1 . . . . 176.82(11) ?
loop_
    _geom_hbond_atom_site_label_D
    _geom_hbond_atom_site_label_H
    _geom_hbond_atom_site_label_A
    _geom_hbond_site_symmetry_A
    _geom_hbond_distance_DH
    _geom_hbond_distance_HA
    _geom_hbond_distance_DA
    _geom_hbond_angle_DHA
    _geom_hbond_publ_flag
    C43 H43 Cg2 2_666 0.95 2.89 3.7273(15) 148 y
    C226 H226 Cg6 2_666 0.95 2.78 3.6129(17) 147 y
_iucr_refine_instructions_details
;
TITL 205          em P-1
CELL  0.71073   11.6723   12.2455   12.4859    62.549    70.771    79.407
ZERR  2           0.0005    0.0006    0.0006     0.002     0.002     0.002
LATT   1
SFAC  C  H   Br
UNIT    84    58     2
SIZE 0.10 0.20 0.30
omit 0 1 0
omit 1 0 0
omit 0 2 1
omit -1 0 1
TEMP -123
L.S. 4
FMAP 2
PLAN -20
ACTA 50
BOND $H
CONF
WGHT      0.0376      0.5789
FVAR       0.17796
C1    1    0.044277    0.528594    0.662705    11.00000    0.01403    0.02209 =
         0.01882   -0.00811   -0.00538   -0.00310
BR11  3   -0.115818    0.483970    0.695774    11.00000    0.01578    0.02769 =
         0.03709   -0.01137   -0.00922   -0.00372
C2    1    0.135836    0.438757    0.692662    11.00000    0.01830    0.01689 =
         0.01544   -0.00568   -0.00514   -0.00289
C21   1    0.121502    0.303218    0.748197    11.00000    0.01489    0.01778 =
         0.02021   -0.00772   -0.00355   -0.00282
C22   1    0.154971    0.224071    0.858521    11.00000    0.01809    0.01863 =
         0.02147   -0.00735   -0.00512   -0.00127
C221  1    0.191396    0.271655    0.932546    11.00000    0.02265    0.01623 =
         0.01637   -0.00334   -0.00633   -0.00109
C222  1    0.109170    0.339739    0.990427    11.00000    0.02335    0.02896 =
         0.02536   -0.01182   -0.00536    0.00108
AFIX  43
H222  2    0.029275    0.357413    0.981306    11.00000   -1.20000
AFIX   0
C223  1    0.142690    0.382034    1.061274    11.00000    0.04077    0.03002 =
         0.02549   -0.01485   -0.00710    0.00210
AFIX  43
H223  2    0.085299    0.426885    1.101679    11.00000   -1.20000
AFIX   0
C224  1    0.259458    0.358966    1.073095    11.00000    0.04878    0.02706 =
         0.02426   -0.00786   -0.01673   -0.00522
AFIX  43
H224  2    0.282720    0.388620    1.120797    11.00000   -1.20000
AFIX   0
C225  1    0.342300    0.292450    1.015081    11.00000    0.03258    0.03194 =
         0.03043   -0.00901   -0.01853    0.00047
AFIX  43
H225  2    0.422858    0.277323    1.022236    11.00000   -1.20000
AFIX   0
C226  1    0.308240    0.247693    0.946435    11.00000    0.02497    0.02597 =
         0.02494   -0.00996   -0.01140    0.00478
AFIX  43
H226  2    0.365115    0.200387    0.908699    11.00000   -1.20000
AFIX   0
C23   1    0.152939    0.096737    0.900958    11.00000    0.03234    0.01864 =
         0.03113   -0.00644   -0.01217    0.00055
AFIX  43
H23   2    0.175758    0.042798    0.975344    11.00000   -1.20000
AFIX   0
C24   1    0.118244    0.047874    0.836452    11.00000    0.03435    0.01911 =
         0.04338   -0.01369   -0.01100   -0.00183
AFIX  43
H24   2    0.118028   -0.038851    0.866192    11.00000   -1.20000
AFIX   0
C25   1    0.083882    0.125770    0.728515    11.00000    0.02482    0.02851 =
         0.03906   -0.02078   -0.00763   -0.00392
AFIX  43
H25   2    0.059294    0.092580    0.684491    11.00000   -1.20000
AFIX   0
C26   1    0.085417    0.252639    0.684656    11.00000    0.02059    0.02554 =
         0.02594   -0.01205   -0.00729   -0.00310
AFIX  43
H26   2    0.061669    0.305685    0.610608    11.00000   -1.20000
AFIX   0
C3    1    0.249671    0.482010    0.665571    11.00000    0.01611    0.01670 =
         0.01643   -0.00561   -0.00596   -0.00031
AFIX  43
H3    2    0.314145    0.423176    0.684607    11.00000   -1.20000
AFIX   0
C4    1    0.274007    0.606422    0.612265    11.00000    0.01562    0.01714 =
         0.01421   -0.00573   -0.00502   -0.00194
C41   1    0.400532    0.635521    0.591647    11.00000    0.01554    0.01429 =
         0.02079   -0.00756   -0.00650   -0.00058
C42   1    0.475760    0.710265    0.473569    11.00000    0.01642    0.01555 =
         0.02056   -0.00858   -0.00529   -0.00060
C421  1    0.437701    0.763338    0.356448    11.00000    0.01588    0.01884 =
         0.01753   -0.00767   -0.00183   -0.00210
C422  1    0.384646    0.691333    0.326750    11.00000    0.02445    0.02368 =
         0.01987   -0.00943   -0.00264   -0.00646
AFIX  43
H422  2    0.372051    0.606717    0.382282    11.00000   -1.20000
AFIX   0
C423  1    0.350228    0.743036    0.216271    11.00000    0.02780    0.03890 =
         0.02287   -0.01440   -0.00531   -0.00978
AFIX  43
H423  2    0.314012    0.693519    0.196851    11.00000   -1.20000
AFIX   0
C424  1    0.368324    0.866273    0.134201    11.00000    0.02713    0.03957 =
         0.01904   -0.00936   -0.00702   -0.00048
AFIX  43
H424  2    0.343948    0.901386    0.059179    11.00000   -1.20000
AFIX   0
C425  1    0.422246    0.938011    0.162297    11.00000    0.03018    0.02304 =
         0.02006   -0.00410   -0.00403    0.00002
AFIX  43
H425  2    0.435108    1.022453    0.106184    11.00000   -1.20000
AFIX   0
C426  1    0.457445    0.886895    0.272013    11.00000    0.02343    0.01941 =
         0.02186   -0.00818   -0.00320   -0.00313
AFIX  43
H426  2    0.495366    0.936401    0.289936    11.00000   -1.20000
AFIX   0
C43   1    0.592317    0.732650    0.465601    11.00000    0.01667    0.01909 =
         0.02713   -0.00971   -0.00395   -0.00286
AFIX  43
H43   2    0.642835    0.785017    0.386771    11.00000   -1.20000
AFIX   0
C44   1    0.635516    0.679839    0.570606    11.00000    0.01760    0.02345 =
         0.03762   -0.01412   -0.01210   -0.00037
AFIX  43
H44   2    0.715003    0.695854    0.563336    11.00000   -1.20000
AFIX   0
C45   1    0.562456    0.603750    0.685986    11.00000    0.02402    0.02137 =
         0.03040   -0.01003   -0.01656    0.00247
AFIX  43
H45   2    0.592049    0.566466    0.757907    11.00000   -1.20000
AFIX   0
C46   1    0.445773    0.582100    0.696257    11.00000    0.02158    0.01683 =
         0.02109   -0.00544   -0.00912   -0.00072
AFIX  43
H46   2    0.395870    0.530100    0.775731    11.00000   -1.20000
AFIX   0
C5    1    0.179088    0.695096    0.584136    11.00000    0.01764    0.01659 =
         0.01492   -0.00589   -0.00609   -0.00068
C51   1    0.192954    0.831310    0.521440    11.00000    0.01648    0.01632 =
         0.01811   -0.00570   -0.00491    0.00033
C52   1    0.241720    0.896199    0.563780    11.00000    0.01972    0.01685 =
         0.01822   -0.00641   -0.00439   -0.00059
C521  1    0.277418    0.838050    0.682617    11.00000    0.02415    0.01585 =
         0.01910   -0.00839   -0.00653   -0.00137
C522  1    0.386167    0.868153    0.685003    11.00000    0.02744    0.01937 =
         0.02421   -0.00745   -0.00762   -0.00570
AFIX  43
H522  2    0.437894    0.924032    0.609614    11.00000   -1.20000
AFIX   0
C523  1    0.419748    0.817852    0.795470    11.00000    0.03252    0.02748 =
         0.03247   -0.01224   -0.01513   -0.00545
AFIX  43
H523  2    0.494476    0.838432    0.795207    11.00000   -1.20000
AFIX   0
C524  1    0.344215    0.737450    0.906418    11.00000    0.04099    0.02936 =
         0.02447   -0.00949   -0.01598   -0.00376
AFIX  43
H524  2    0.367002    0.702785    0.982311    11.00000   -1.20000
AFIX   0
C525  1    0.235214    0.707876    0.906059    11.00000    0.03420    0.02729 =
         0.01875   -0.00637   -0.00604   -0.00716
AFIX  43
H525  2    0.183017    0.653413    0.982146    11.00000   -1.20000
AFIX   0
C526  1    0.201860    0.757407    0.795100    11.00000    0.02543    0.02209 =
         0.01993   -0.00806   -0.00530   -0.00483
AFIX  43
H526  2    0.127199    0.736274    0.795780    11.00000   -1.20000
AFIX   0
C53   1    0.253883    1.023754    0.492358    11.00000    0.02938    0.01744 =
         0.02376   -0.00745   -0.00585   -0.00264
AFIX  43
H53   2    0.289052    1.067730    0.518829    11.00000   -1.20000
AFIX   0
C54   1    0.216008    1.087357    0.384263    11.00000    0.03420    0.01578 =
         0.02450   -0.00303   -0.00684    0.00083
AFIX  43
H54   2    0.225056    1.173778    0.337698    11.00000   -1.20000
AFIX   0
C55   1    0.164788    1.024106    0.344415    11.00000    0.03010    0.02307 =
         0.02203   -0.00412   -0.01079    0.00397
AFIX  43
H55   2    0.137066    1.067100    0.271383    11.00000   -1.20000
AFIX   0
C56   1    0.154426    0.897547    0.412165    11.00000    0.02233    0.02169 =
         0.02123   -0.00714   -0.00974    0.00183
AFIX  43
H56   2    0.120329    0.854526    0.383845    11.00000   -1.20000
AFIX   0
C6    1    0.064671    0.653290    0.610298    11.00000    0.01674    0.01987 =
         0.01914   -0.00780   -0.00733    0.00118
AFIX  43
H6    2   -0.000345    0.711524    0.591777    11.00000   -1.20000
HKLF 4
REM  205          em P-1
REM R1 =  0.0274 for   7272 Fo > 4sig(Fo)  and  0.0323 for all   8078 data
REM    388 parameters refined using      0 restraints
END
WGHT      0.0376      0.5789
REM Highest difference peak  0.448,  deepest hole -0.322,  1-sigma level  0.051
Q1    1   0.1764  0.2492  0.8897  11.00000  0.05    0.45
Q2    1   0.3401  0.6210  0.6002  11.00000  0.05    0.40
Q3    1   0.4993  0.6038  0.6881  11.00000  0.05    0.38
Q4    1   0.1186  0.3705  0.7270  11.00000  0.05    0.38
Q5    1   0.0975  0.2771  0.7191  11.00000  0.05    0.37
Q6    1   0.1207  0.6712  0.5977  11.00000  0.05    0.37
Q7    1   0.2129  0.8647  0.5363  11.00000  0.05    0.37
Q8    1  -0.1028  0.4705  0.6381  11.00000  0.05    0.37
Q9    1   0.1863  0.4650  0.6794  11.00000  0.05    0.36
Q10   1   0.4216  0.7260  0.3425  11.00000  0.05    0.35
Q11   1   0.3813  0.7192  0.2624  11.00000  0.05    0.35
Q12   1   0.3235  0.8582  0.6879  11.00000  0.05    0.35
Q13   1   0.4386  0.6774  0.5343  11.00000  0.05    0.35
Q14   1   0.2550  0.5463  0.6411  11.00000  0.05    0.34
Q15   1   0.4581  0.7370  0.4127  11.00000  0.05    0.34
Q16   1   0.1616  0.8663  0.4774  11.00000  0.05    0.34
Q17   1   0.0576  0.5910  0.6439  11.00000  0.05    0.34
Q18   1   0.5382  0.7103  0.4701  11.00000  0.05    0.34
Q19   1   0.1377  0.2648  0.8035  11.00000  0.05    0.34
Q20   1   0.2261  0.6497  0.5937  11.00000  0.05    0.34
;
