# Supplementary material for: 2,4,5-Tris(biphenyl-2-yl)-1-bromo­benzene
Source: Acta Crystallogr Sect E Struct Rep Online. 2011 Jul 23;67(Pt 8):o2090–1. doi: 10.1107/S1600536811028455 (PMC3213533; doi:10.1107/S1600536811028455)
Supplement: Supplementary file 2 [file e-67-o2090-Isup2.hkl]

# 
# h,k,l, Fc-squared, Fo-squared, sigma(Fo-squared) and status flag 
# 
data_I
_shelx_title ' 205          em P-1' 
_shelx_refln_list_code          4 
_shelx_F_calc_maximum      171.29 
_exptl_crystal_F_000       632.00 
_reflns_d_resolution_high  0.7244 
 
loop_ 
 _symmetry_equiv_pos_as_xyz 
 'x, y, z' 
 '-x, -y, -z' 
 
_cell_length_a    11.6723 
_cell_length_b    12.2455 
_cell_length_c    12.4859 
_cell_angle_alpha  62.549 
_cell_angle_beta   70.771 
_cell_angle_gamma  79.407 
 
_shelx_F_squared_multiplier     1.000 
 
loop_ 
 _refln_index_h 
 _refln_index_k 
 _refln_index_l 
 _refln_F_squared_calc 
 _refln_F_squared_meas 
 _refln_F_squared_sigma 
 _refln_observed_status 
   2   0   0     2449.11     2571.37     27.76 o 
   3   0   0     6587.39     7022.64     61.60 o 
   4   0   0    12552.66    13113.47    128.68 o 
   5   0   0      495.02      446.21      5.63 o 
   6   0   0     1433.39     1554.16     16.74 o 
   7   0   0      637.93      652.09      6.48 o 
   8   0   0     1353.78     1370.00     12.99 o 
   9   0   0      776.98      777.76      7.86 o 
  10   0   0        4.87        5.09      1.22 o 
  11   0   0        4.19        2.61      1.65 o 
  12   0   0      283.67      280.31      5.45 o 
  13   0   0      575.17      606.05      9.64 o 
  14   0   0      172.39      182.82      5.53 o 
  15   0   0        0.61        4.47      3.90 o 
 -15   1   0        3.76        3.38      7.74 o 
 -14   1   0      380.23      365.03      9.15 o 
 -13   1   0      809.99      832.53     12.10 o 
 -12   1   0      399.62      398.66      6.02 o 
 -11   1   0       13.34       13.38      1.63 o 
 -10   1   0       14.85       16.84      1.27 o 
  -9   1   0     1186.94     1199.22     14.70 o 
  -8   1   0      953.94      905.19     10.22 o 
  -7   1   0      506.34      490.62      5.80 o 
  -6   1   0       20.08       15.40      0.74 o 
  -5   1   0      790.65      755.67     12.21 o 
  -4   1   0     6436.98     6808.55    168.30 o 
  -3   1   0        5.41        4.74      1.58 o 
  -2   1   0     1771.99     1893.98     26.83 o 
  -1   1   0     4497.57     3998.84    409.55 o 
   1   1   0      952.21      582.65     31.13 o 
   2   1   0    10151.12    10496.66     68.88 o 
   3   1   0       10.03       11.89      0.46 o 
   4   1   0      125.69      110.76      1.22 o 
   5   1   0     5999.20     6472.94     45.99 o 
   6   1   0     1698.40     1865.97     16.40 o 
   7   1   0      104.69      106.94      2.03 o 
   8   1   0     1309.13     1298.41     12.49 o 
   9   1   0      754.69      750.39      8.27 o 
  10   1   0      417.87      419.36      5.35 o 
  11   1   0      106.20      100.91      4.22 o 
  12   1   0      779.39      774.36     11.65 o 
  13   1   0      619.44      617.98     10.06 o 
  14   1   0      110.21      119.74      5.60 o 
  15   1   0       49.17       49.08      4.07 o 
 -14   2   0      297.41      267.39      7.03 o 
 -13   2   0      146.24      151.07      6.59 o 
 -12   2   0      526.82      489.81      6.77 o 
 -11   2   0       51.54       64.47      3.10 o 
 -10   2   0       19.96       18.41      2.40 o 
  -9   2   0      335.28      320.32      5.30 o 
  -8   2   0     1377.15     1325.08     25.78 o 
  -7   2   0     1352.22     1283.27     35.37 o 
  -6   2   0      519.78      516.28     16.10 o 
  -5   2   0     1978.40     1977.64     51.15 o 
  -4   2   0       20.53       28.42      2.84 o 
  -3   2   0     2981.76     2967.14     38.17 o 
  -2   2   0     3358.68     3578.16     33.80 o 
  -1   2   0     3154.73     3214.22     32.86 o 
   0   2   0      747.50      828.13     15.80 o 
   1   2   0    12426.31    12504.62    179.28 o 
   2   2   0      489.17      520.99      3.52 o 
   3   2   0     2399.28     2472.67     15.08 o 
   4   2   0     1372.65     1387.91      9.20 o 
   5   2   0     3229.87     3463.11     24.80 o 
   6   2   0     1353.14     1445.42     11.66 o 
   7   2   0     1214.08     1195.28      9.70 o 
   8   2   0     2186.70     2232.19     18.59 o 
   9   2   0     1237.29     1253.84     11.67 o 
  10   2   0       27.26       27.00      1.60 o 
  11   2   0      303.83      293.19      5.42 o 
  12   2   0      154.97      145.68      4.53 o 
  13   2   0      498.17      514.62      9.20 o 
  14   2   0      198.08      194.75      6.38 o 
  15   2   0       13.05       12.92      4.67 o 
 -14   3   0       98.79      105.47      5.68 o 
 -13   3   0      138.11      140.40     20.05 o 
 -12   3   0      277.02      277.20      8.01 o 
 -11   3   0       19.28       25.21      4.70 o 
 -10   3   0      141.07      126.78      6.43 o 
  -9   3   0      436.35      413.97     16.10 o 
  -8   3   0      787.71      798.57     24.63 o 
  -7   3   0        4.41        5.37      4.10 o 
  -6   3   0      530.95      545.63     11.55 o 
  -5   3   0      808.69      749.55     10.32 o 
  -4   3   0      144.60      105.21      2.09 o 
  -3   3   0       34.08       44.56      1.22 o 
  -2   3   0       53.53       69.79      1.30 o 
  -1   3   0     1523.77     1628.69     12.66 o 
   0   3   0       82.26       73.29      1.36 o 
   1   3   0     1326.54     1307.21     11.41 o 
   2   3   0      960.58     1012.12      7.09 o 
   3   3   0     3216.47     3245.23     21.03 o 
   4   3   0     1687.01     1716.77     11.39 o 
   5   3   0     1156.80     1207.91     10.00 o 
   6   3   0       25.01       23.01      1.06 o 
   7   3   0      756.63      696.21      6.63 o 
   8   3   0      178.08      157.38      2.74 o 
   9   3   0     1094.88     1054.63      9.60 o 
  10   3   0      159.30      166.66      3.47 o 
  11   3   0      208.89      178.08      3.90 o 
  12   3   0      433.62      409.91      7.13 o 
  13   3   0      404.25      433.71      8.50 o 
  14   3   0       56.03       61.04      4.76 o 
 -13   4   0      829.72      761.00     25.58 o 
 -12   4   0      161.55      153.15      8.26 o 
 -11   4   0       64.44       74.26      5.75 o 
 -10   4   0      643.72      640.06     22.42 o 
  -9   4   0      992.01      968.45     29.68 o 
  -8   4   0       98.12       96.50      3.39 o 
  -7   4   0      164.40      186.93      4.88 o 
  -6   4   0      112.25      102.93      2.47 o 
  -5   4   0     1495.30     1478.23     19.82 o 
  -4   4   0      594.51      528.82      5.75 o 
  -3   4   0       13.16       15.49      0.73 o 
  -2   4   0      466.03      484.63      4.36 o 
  -1   4   0     5338.52     5704.00     43.73 o 
   0   4   0     1750.16     1740.73     13.82 o 
   1   4   0       20.46       14.96      0.65 o 
   2   4   0     1074.70     1143.85      9.02 o 
   3   4   0     1312.78     1309.27     10.25 o 
   4   4   0     2542.72     2583.99     18.85 o 
   5   4   0      568.44      564.99      4.96 o 
   6   4   0      486.22      484.09      5.43 o 
   7   4   0      400.54      401.51      4.47 o 
   8   4   0      651.44      638.35      6.44 o 
   9   4   0     1464.78     1420.56     14.38 o 
  10   4   0        2.88        6.22      1.88 o 
  11   4   0      670.51      615.95      8.52 o 
  12   4   0      956.38      969.21     12.26 o 
  13   4   0      385.99      385.30     16.43 o 
  14   4   0       15.41       30.44      4.65 o 
 -14   5   0      363.54      380.50     17.68 o 
 -13   5   0      194.74      186.30     13.26 o 
 -12   5   0        9.36       16.14      6.39 o 
 -11   5   0        1.60        5.05      7.26 o 
 -10   5   0      788.90      765.42     25.89 o 
  -9   5   0     1102.12     1076.70     21.18 o 
  -8   5   0      178.87      177.61      4.43 o 
  -7   5   0      477.75      474.51      8.49 o 
  -6   5   0      438.71      448.05      6.78 o 
  -5   5   0      551.28      514.76      7.59 o 
  -4   5   0     1126.53     1125.35     12.35 o 
  -3   5   0        0.42        0.79      0.93 o 
  -2   5   0      112.10       92.57      1.71 o 
  -1   5   0      328.05      259.19      2.69 o 
   0   5   0     7791.39     8507.45     74.45 o 
   1   5   0     2910.47     3288.96     25.12 o 
   2   5   0      127.13      101.85      1.82 o 
   3   5   0     1489.24     1522.88     12.55 o 
   4   5   0     3243.34     3398.81     26.91 o 
   5   5   0      594.11      611.36      5.99 o 
   6   5   0      172.57      170.63      2.73 o 
   7   5   0      108.54       97.17      2.36 o 
   8   5   0     3826.54     3753.12     33.38 o 
   9   5   0      246.24      255.75      4.18 o 
  10   5   0      105.57       87.18      3.14 o 
  11   5   0      153.22      134.55      4.28 o 
  12   5   0     1116.02     1143.69     15.72 o 
  13   5   0       31.93       29.31      3.44 o 
  14   5   0      207.27      244.02      8.48 o 
 -13   6   0      236.80      230.93     11.04 o 
 -12   6   0      101.65       99.64      9.47 o 
 -11   6   0      159.87      167.15     19.10 o 
 -10   6   0      282.11      286.77      7.65 o 
  -9   6   0      681.33      701.50     14.94 o 
  -8   6   0      663.44      680.72     11.43 o 
  -7   6   0       82.53       84.83      2.96 o 
  -6   6   0     1141.19     1169.74     16.08 o 
  -5   6   0     1334.08     1302.13     15.62 o 
  -4   6   0      742.22      764.64      8.76 o 
  -3   6   0       65.54       64.29      1.70 o 
  -2   6   0      766.63      738.28      7.05 o 
  -1   6   0     4950.59     5218.86     42.06 o 
   0   6   0      108.58       76.05      2.16 o 
   1   6   0       21.52       22.72      1.24 o 
   2   6   0      574.11      572.48      7.38 o 
   3   6   0      217.59      162.25      3.43 o 
   4   6   0      455.49      416.42      4.54 o 
   5   6   0      202.89      202.75      3.09 o 
   6   6   0        1.27        1.89      1.34 o 
   7   6   0      116.14      116.21      3.05 o 
   8   6   0     1864.44     1841.68     21.38 o 
   9   6   0      395.51      390.00      6.06 o 
  10   6   0      167.53      168.51      4.63 o 
  11   6   0      162.67      157.97      5.03 o 
  12   6   0      300.79      298.09      6.70 o 
  13   6   0      472.17      485.08      9.87 o 
  14   6   0      437.28      463.74     30.63 o 
 -13   7   0       57.29       50.64      5.37 o 
 -12   7   0       18.53       17.21      3.83 o 
 -11   7   0        7.01       11.12      3.31 o 
 -10   7   0      214.53      237.86      5.88 o 
  -9   7   0       28.60       23.62      3.11 o 
  -8   7   0      279.20      265.41      6.25 o 
  -7   7   0      109.08       96.82      7.04 o 
  -6   7   0      703.06      733.66     10.92 o 
  -5   7   0      487.67      489.00      6.99 o 
  -4   7   0      218.51      229.40      3.47 o 
  -3   7   0       71.00       67.86      1.89 o 
  -2   7   0     1296.28     1331.31     12.79 o 
  -1   7   0     1766.28     1809.42     17.02 o 
   0   7   0      141.62      119.63      2.41 o 
   1   7   0      774.09      840.03      8.12 o 
   2   7   0      849.06      880.53      8.68 o 
   3   7   0     2079.30     2090.42     18.97 o 
   4   7   0      532.95      540.64      5.70 o 
   5   7   0      390.17      378.57      4.76 o 
   6   7   0       53.58       57.11      2.16 o 
   7   7   0      557.96      557.44      9.88 o 
   8   7   0      131.29      135.65      3.65 o 
   9   7   0     1331.97     1322.94     15.13 o 
  10   7   0        6.77        6.59      2.88 o 
  11   7   0      765.87      777.22     12.08 o 
  12   7   0       50.02       47.91      4.31 o 
  13   7   0      225.55      208.47      7.86 o 
 -12   8   0        3.84        0.83      3.63 o 
 -11   8   0       26.01       31.37      4.01 o 
 -10   8   0      398.17      434.42      8.48 o 
  -9   8   0       35.07       42.72      4.00 o 
  -8   8   0       40.89       42.61      5.21 o 
  -7   8   0       56.15       75.10      3.71 o 
  -6   8   0      588.41      600.07      9.70 o 
  -5   8   0      498.16      488.04      6.62 o 
  -4   8   0      129.10      190.09      6.70 o 
  -3   8   0      828.52      826.96      9.13 o 
  -2   8   0      518.38      501.95      7.21 o 
  -1   8   0      508.70      477.19      5.90 o 
   0   8   0     1397.24     1404.58     13.76 o 
   1   8   0       35.36       39.00      1.73 o 
   2   8   0      961.61      964.48     10.15 o 
   3   8   0     1452.69     1401.01     14.10 o 
   4   8   0      399.99      399.20      5.34 o 
   5   8   0      173.22      174.12      3.35 o 
   6   8   0        4.62        5.39      1.74 o 
   7   8   0      257.34      248.75      6.38 o 
   8   8   0      239.28      235.91      5.31 o 
   9   8   0      171.20      168.85      6.02 o 
  10   8   0      247.16      240.54      7.09 o 
  11   8   0       36.77       43.89      4.29 o 
  12   8   0       56.56       55.17      4.77 o 
  13   8   0       19.82       18.48      5.00 o 
 -11   9   0      238.89      250.36      8.00 o 
 -10   9   0      833.89      885.44     14.03 o 
  -9   9   0      294.71      312.45      7.02 o 
  -8   9   0       11.41       13.73      3.01 o 
  -7   9   0       19.67       22.68      3.28 o 
  -6   9   0      128.98      135.00      5.22 o 
  -5   9   0      841.45      840.34     12.92 o 
  -4   9   0       21.37       16.44      3.02 o 
  -3   9   0      520.63      495.17      6.76 o 
  -2   9   0       98.27       97.90      2.62 o 
  -1   9   0       82.14       83.48      2.14 o 
   0   9   0      546.61      613.57      6.53 o 
   1   9   0       68.56       81.54      2.19 o 
   2   9   0      290.57      284.58      4.06 o 
   3   9   0     1172.18     1128.74     12.75 o 
   4   9   0      390.72      390.99      5.92 o 
   5   9   0      150.87      138.38      5.21 o 
   6   9   0       22.28       22.43      2.42 o 
   7   9   0      423.16      405.21      7.82 o 
   8   9   0      408.73      394.38      7.83 o 
   9   9   0       21.72       23.33      3.85 o 
  10   9   0        8.50        6.58      3.78 o 
  11   9   0      391.07      370.40      9.34 o 
  12   9   0      184.39      177.95      8.52 o 
 -10  10   0        4.56       -2.19      3.40 o 
  -9  10   0      156.02      170.20      7.61 o 
  -8  10   0      147.36      148.02      5.38 o 
  -7  10   0       44.97       48.31      3.92 o 
  -6  10   0      218.09      212.02      5.96 o 
  -5  10   0      286.37      305.81      6.84 o 
  -4  10   0      116.21      113.56      3.46 o 
  -3  10   0        1.59        5.41      2.08 o 
  -2  10   0      478.93      478.84      6.01 o 
  -1  10   0      472.62      426.34      5.48 o 
   0  10   0      208.97      184.38      3.39 o 
   1  10   0      175.60      171.20      3.80 o 
   2  10   0      909.38      723.95      9.44 o 
   3  10   0     1443.70     1354.67     15.84 o 
   4  10   0      319.04      317.43      6.56 o 
   5  10   0       57.02       54.92      3.08 o 
   6  10   0      473.58      463.61      8.54 o 
   7  10   0      615.08      587.45     10.21 o 
   8  10   0      310.67      328.56      8.16 o 
   9  10   0       10.25        5.40      4.53 o 
  10  10   0      251.14      252.76      9.41 o 
  11  10   0      136.56      139.74     10.01 o 
  -9  11   0      179.79      178.62      8.51 o 
  -8  11   0        1.27        0.51      3.55 o 
  -7  11   0       69.99       62.84      4.14 o 
  -6  11   0      298.50      307.69      7.32 o 
  -5  11   0      315.07      314.46      8.79 o 
  -4  11   0       50.97       46.88      3.24 o 
  -3  11   0      141.35      133.51      4.01 o 
  -2  11   0      657.39      648.32      9.12 o 
  -1  11   0      122.85      132.72      3.89 o 
   0  11   0       48.50       54.30      2.80 o 
   1  11   0       29.70       28.43      3.54 o 
   2  11   0      149.72      152.37      4.97 o 
   3  11   0      346.64      339.93      6.48 o 
   4  11   0      533.26      528.76     12.03 o 
   5  11   0       36.88       31.24      3.68 o 
   6  11   0      150.73      143.68      5.71 o 
   7  11   0      487.39      476.52     10.33 o 
   8  11   0      251.13      247.45      7.91 o 
   9  11   0        3.38       11.06      5.03 o 
  10  11   0       38.73       43.34      7.83 o 
  -8  12   0       11.84        6.23      7.24 o 
  -7  12   0       85.76       96.89      7.42 o 
  -6  12   0      131.98      132.78      6.42 o 
  -5  12   0       83.14       75.98      5.46 o 
  -4  12   0        1.87        0.58      3.95 o 
  -3  12   0       42.21       46.18      3.43 o 
  -2  12   0      147.76      177.09      5.20 o 
  -1  12   0      424.54      426.25      8.66 o 
   0  12   0       39.94       33.61      3.87 o 
   1  12   0      142.21      137.88      5.44 o 
   2  12   0      505.74      504.50     10.28 o 
   3  12   0      131.54      143.61      5.68 o 
   4  12   0        3.62        2.47      3.61 o 
   5  12   0        4.83       10.97      3.68 o 
   6  12   0       51.25       42.62      5.53 o 
   7  12   0      221.48      240.75     12.39 o 
   8  12   0       80.83       95.72      9.95 o 
   9  12   0      132.50      160.14     13.26 o 
  -6  13   0      335.97      359.09     10.50 o 
  -5  13   0      175.46      183.63     20.68 o 
  -4  13   0        1.68        9.03      5.84 o 
  -3  13   0       36.73       41.59      6.48 o 
  -2  13   0      717.48      720.34     15.53 o 
  -1  13   0      127.12      146.76      9.88 o 
   0  13   0       16.03       13.97      5.56 o 
   1  13   0       55.25       60.46      5.37 o 
   2  13   0      265.09      269.42      7.77 o 
   3  13   0      122.78      133.55      5.76 o 
   4  13   0      135.88      131.47      5.79 o 
   5  13   0       15.21       13.22      5.41 o 
   6  13   0      111.16      106.37      7.26 o 
   7  13   0       21.07       19.78      5.60 o 
  -4  14   0       13.04       18.48      6.88 o 
  -3  14   0      145.90      158.83      9.49 o 
  -2  14   0      266.28      280.18     12.15 o 
  -1  14   0       34.68       39.92      6.58 o 
   0  14   0       47.08       61.29      6.12 o 
   1  14   0       60.11       61.78      6.23 o 
   2  14   0       60.58       62.58      6.24 o 
   3  14   0      213.60      219.19      7.67 o 
   4  14   0       63.86       71.78      6.58 o 
   5  14   0       86.03       90.19      7.23 o 
  -3 -14   1       93.84       97.96     10.89 o 
  -2 -14   1        1.21        1.24      5.08 o 
  -1 -14   1      106.31      104.98     14.47 o 
   0 -14   1      308.52      335.83     11.10 o 
   1 -14   1       88.76       82.19      6.96 o 
   2 -14   1      635.78      641.91     18.63 o 
   3 -14   1        7.51       12.00      6.48 o 
  -6 -13   1      177.04      187.44      8.54 o 
  -5 -13   1      196.30      208.75      9.05 o 
  -4 -13   1       19.26       19.00      5.35 o 
  -3 -13   1       34.27       19.12      4.47 o 
  -2 -13   1      233.33      241.01      7.84 o 
  -1 -13   1       98.27      109.00      6.51 o 
   0 -13   1       55.40       52.77      7.53 o 
   1 -13   1        6.91       -1.78      4.59 o 
   2 -13   1      365.98      378.73     15.14 o 
   3 -13   1        9.75       13.39      5.91 o 
   4 -13   1      155.75      156.34      9.63 o 
   5 -13   1        0.95        1.21      6.06 o 
   6 -13   1       80.15       94.44      8.18 o 
  -8 -12   1      181.85      186.27     14.37 o 
  -7 -12   1       38.56       40.94      5.76 o 
  -6 -12   1      230.50      224.22      9.10 o 
  -5 -12   1      505.09      448.14     12.52 o 
  -4 -12   1       89.24       79.07      5.42 o 
  -3 -12   1       53.52       44.17      4.36 o 
  -2 -12   1      323.68      288.41      7.93 o 
  -1 -12   1      124.43      140.77      5.65 o 
   0 -12   1      123.07      130.85      6.55 o 
   1 -12   1        4.61        6.96      4.43 o 
   2 -12   1       31.92       41.58      4.97 o 
   3 -12   1      194.47      218.43     15.39 o 
   4 -12   1      278.34      278.37     17.76 o 
   5 -12   1        1.47       -2.87      4.39 o 
   6 -12   1        0.53       -1.51      4.17 o 
   7 -12   1      246.97      256.10     12.36 o 
   8 -12   1       90.65       98.33      6.25 o 
  -9 -11   1      184.43      192.78     10.59 o 
  -8 -11   1      158.18      157.57      9.47 o 
  -7 -11   1       27.27       27.81      4.90 o 
  -6 -11   1      196.86      220.61      8.50 o 
  -5 -11   1      553.73      543.97     13.79 o 
  -4 -11   1      124.80      119.42      6.22 o 
  -3 -11   1      103.59       95.50      4.65 o 
  -2 -11   1       32.57       43.92      3.86 o 
  -1 -11   1      398.62      390.31     10.07 o 
   0 -11   1      159.66      149.12      5.56 o 
   1 -11   1       11.91       12.68      2.87 o 
   2 -11   1        3.07        5.04      2.62 o 
   3 -11   1     1035.15     1044.58     16.79 o 
   4 -11   1       35.73       37.53      4.88 o 
   5 -11   1        0.69        0.34      3.21 o 
   6 -11   1        4.56        0.61      3.24 o 
   7 -11   1       34.93       40.98      3.98 o 
   8 -11   1      114.20      116.58      5.24 o 
   9 -11   1        5.47        5.82      3.62 o 
 -10 -10   1       42.23       43.14      6.89 o 
  -9 -10   1      130.95      130.98      7.16 o 
  -8 -10   1        0.64       -3.54      3.54 o 
  -7 -10   1       68.07       72.14      5.65 o 
  -6 -10   1      177.44      183.18      7.54 o 
  -5 -10   1      254.20      258.16      6.75 o 
  -4 -10   1       82.83       87.12      4.51 o 
  -3 -10   1      103.29       94.24      4.30 o 
  -2 -10   1      908.05      829.11     11.50 o 
  -1 -10   1      947.30      965.39     14.17 o 
   0 -10   1       33.56       23.96      2.28 o 
   1 -10   1      100.63      100.74      3.03 o 
   2 -10   1      280.70      275.64      5.95 o 
   3 -10   1      393.59      419.29     12.40 o 
   4 -10   1      467.47      467.70      9.25 o 
   5 -10   1       65.59       68.09      3.55 o 
   6 -10   1       23.75       26.11      3.08 o 
   7 -10   1       35.01       34.72      3.88 o 
   8 -10   1      118.57      122.22      5.33 o 
   9 -10   1        9.64       17.52      4.28 o 
  10 -10   1       34.20       28.90      3.60 o 
 -11  -9   1      303.96      304.76     10.08 o 
 -10  -9   1      220.66      222.61     10.50 o 
  -9  -9   1      581.32      613.23     16.36 o 
  -8  -9   1        0.09        0.45      2.85 o 
  -7  -9   1      416.39      428.80     10.76 o 
  -6  -9   1      590.58      562.65     10.29 o 
  -5  -9   1      398.52      391.79      6.17 o 
  -4  -9   1        4.83        4.59      2.21 o 
  -3  -9   1      421.31      381.59      7.60 o 
  -2  -9   1      674.52      649.82      7.50 o 
  -1  -9   1      223.18      282.41      3.79 o 
   0  -9   1      378.96      361.70      4.65 o 
   1  -9   1        9.75       12.65      1.51 o 
   2  -9   1      682.09      685.86      8.03 o 
   3  -9   1      999.53      970.76     10.70 o 
   4  -9   1      339.62      335.76      6.07 o 
   5  -9   1        3.75        8.67      2.63 o 
   6  -9   1       16.78       21.78      3.95 o 
   7  -9   1      155.43      159.50      6.04 o 
   8  -9   1       76.94       84.24      4.47 o 
   9  -9   1      653.82      637.31     13.15 o 
  10  -9   1      617.27      646.20     16.34 o 
  11  -9   1       79.84       80.56      6.56 o 
 -12  -8   1        0.35       -0.30      4.59 o 
 -11  -8   1      120.27      119.75      6.38 o 
 -10  -8   1      601.17      598.81     13.49 o 
  -9  -8   1      614.42      590.36     10.40 o 
  -8  -8   1       17.82       17.11      2.84 o 
  -7  -8   1       56.47       52.77      3.19 o 
  -6  -8   1      569.74      559.29      7.05 o 
  -5  -8   1      548.66      526.73      9.16 o 
  -4  -8   1      129.63      118.60      2.85 o 
  -3  -8   1      235.57      223.87      3.72 o 
  -2  -8   1      586.94      574.45      5.60 o 
  -1  -8   1      673.27      617.29      6.03 o 
   0  -8   1      777.88      797.66      8.87 o 
   1  -8   1      347.13      327.68      4.29 o 
   2  -8   1     2089.79     2109.44     19.86 o 
   3  -8   1     2587.06     2634.16     24.48 o 
   4  -8   1      114.49      103.37      4.11 o 
   5  -8   1        0.01        2.06      2.16 o 
   6  -8   1     2909.52     2949.76     39.09 o 
   7  -8   1     1115.19     1100.62     18.17 o 
   8  -8   1        5.97        4.37      2.88 o 
   9  -8   1      136.33      150.80      5.35 o 
  10  -8   1      740.31      737.22     13.34 o 
  11  -8   1      103.35      111.21      5.01 o 
  12  -8   1      135.48      129.58      6.72 o 
 -13  -7   1      124.52      136.49      6.94 o 
 -12  -7   1       56.64       56.87      5.26 o 
 -11  -7   1      524.56      562.04     12.76 o 
 -10  -7   1     1074.48     1063.04     21.39 o 
  -9  -7   1        4.88        6.73      2.62 o 
  -8  -7   1        5.78        4.41      2.16 o 
  -7  -7   1       16.36       17.03      2.22 o 
  -6  -7   1      873.79      877.10      9.65 o 
  -5  -7   1      515.70      493.78      8.10 o 
  -4  -7   1        8.16        6.75      1.34 o 
  -3  -7   1      191.88      172.16      3.08 o 
  -2  -7   1      926.75      962.98      8.54 o 
  -1  -7   1      552.38      498.47      5.25 o 
   0  -7   1      165.34      159.10      2.43 o 
   1  -7   1       59.14       58.82      2.28 o 
   2  -7   1     1424.50     1361.57     12.38 o 
   3  -7   1     3334.96     3404.54     31.09 o 
   4  -7   1      242.87      245.26      4.68 o 
   5  -7   1       18.24       23.65      1.39 o 
   6  -7   1      156.46      160.23      3.74 o 
   7  -7   1     1522.89     1517.19     23.76 o 
   8  -7   1     1880.80     1870.53     28.86 o 
   9  -7   1      391.12      388.33      8.06 o 
  10  -7   1       98.09       98.63      4.19 o 
  11  -7   1      815.04      808.44     13.99 o 
  12  -7   1      724.88      689.95     19.89 o 
  13  -7   1       23.91       25.64      4.01 o 
 -13  -6   1       10.03        4.56      4.23 o 
 -12  -6   1       44.75       45.32      4.12 o 
 -11  -6   1      580.03      577.07     10.81 o 
 -10  -6   1      174.20      170.66      5.58 o 
  -9  -6   1      461.18      447.50      7.37 o 
  -8  -6   1       15.17       13.78      2.09 o 
  -7  -6   1       15.91       16.39      2.08 o 
  -6  -6   1     2220.78     2164.17     20.88 o 
  -5  -6   1     2115.36     2072.84     18.82 o 
  -4  -6   1       91.74       94.53      2.08 o 
  -3  -6   1        9.91        7.09      1.07 o 
  -2  -6   1     4155.91     4409.98     36.29 o 
  -1  -6   1      635.49      592.73      5.83 o 
   0  -6   1      335.51      361.72      3.91 o 
   1  -6   1      439.24      470.11      5.12 o 
   2  -6   1     1305.90     1295.32     12.35 o 
   3  -6   1     1523.82     1493.77     14.12 o 
   4  -6   1      112.68      113.94      3.38 o 
   5  -6   1      117.19      146.28      2.98 o 
   6  -6   1       29.72       28.45      1.59 o 
   7  -6   1      510.06      467.62      6.63 o 
   8  -6   1      915.90      862.60     12.24 o 
   9  -6   1       52.57       52.75      6.70 o 
  10  -6   1       54.11       51.85      3.19 o 
  11  -6   1      383.04      377.87      7.33 o 
  13  -6   1       35.38       24.63      8.21 o 
 -13  -5   1      474.35      486.85     11.12 o 
 -12  -5   1      275.52      281.04      7.10 o 
 -11  -5   1      882.89      899.98     12.88 o 
 -10  -5   1      369.23      382.70      6.74 o 
  -9  -5   1      244.97      248.62      4.98 o 
  -8  -5   1      139.39      131.79      3.24 o 
  -7  -5   1       45.74       48.82      1.95 o 
  -6  -5   1     2621.55     2501.08     24.78 o 
  -5  -5   1     1589.28     1613.51     13.45 o 
  -4  -5   1      151.77      176.39      2.39 o 
  -3  -5   1     1891.31     2028.42     16.47 o 
  -2  -5   1       17.84       29.88      1.87 o 
  -1  -5   1       33.73       65.93      1.81 o 
   0  -5   1      892.26     1005.76      8.81 o 
   1  -5   1      111.90       87.72      1.48 o 
   2  -5   1      483.98      392.58      4.31 o 
   3  -5   1      811.56      824.54      8.08 o 
   4  -5   1      428.04      480.56      5.47 o 
   5  -5   1      192.21      178.51      3.03 o 
   6  -5   1      585.17      552.51      6.69 o 
   7  -5   1      624.11      639.86      7.53 o 
   8  -5   1      374.67      340.33      4.88 o 
   9  -5   1        7.64       10.59      2.79 o 
  10  -5   1      172.59      162.04      5.48 o 
  11  -5   1      634.00      629.95     22.74 o 
  13  -5   1        0.77       -0.32      6.63 o 
  14  -5   1       48.35       48.94      9.16 o 
 -14  -4   1       47.10       55.86      8.21 o 
 -13  -4   1        3.87        4.13      3.46 o 
 -12  -4   1      371.24      374.44      6.98 o 
 -11  -4   1      336.14      318.88      6.28 o 
 -10  -4   1      305.67      326.73      5.35 o 
  -9  -4   1        9.59       13.02      1.70 o 
  -8  -4   1       65.75       69.77      2.20 o 
  -7  -4   1     3217.58     3282.07     27.68 o 
  -6  -4   1      134.02      110.73      2.28 o 
  -5  -4   1       35.74       28.87      1.21 o 
  -4  -4   1      452.66      490.00      4.13 o 
  -3  -4   1     1313.20     1305.74      9.88 o 
  -2  -4   1      583.85      803.01      6.91 o 
  -1  -4   1     1247.43     1350.34     13.41 o 
   0  -4   1       37.62       41.21      1.25 o 
   1  -4   1       41.63       28.10      0.80 o 
   2  -4   1     3437.30     3581.96     27.36 o 
   3  -4   1      520.33      514.17      5.58 o 
   4  -4   1      314.93      350.67      4.46 o 
   5  -4   1      245.57      220.77      3.13 o 
   6  -4   1     2002.61     2045.02     22.08 o 
   7  -4   1      392.77      372.22      5.16 o 
   8  -4   1        3.54        7.38      1.12 o 
   9  -4   1        2.47        6.95      5.37 o 
  10  -4   1      281.88      267.14     14.21 o 
  11  -4   1      446.84      441.13     18.31 o 
  12  -4   1      204.98      209.04     12.31 o 
  13  -4   1      148.43      180.30     12.95 o 
  14  -4   1      153.54      144.62     11.05 o 
 -14  -3   1      154.94      156.89      6.98 o 
 -13  -3   1       35.13       31.34      3.57 o 
 -12  -3   1      210.12      190.59      5.76 o 
 -11  -3   1      576.17      575.14      8.71 o 
 -10  -3   1      813.62      828.58      9.73 o 
  -9  -3   1        0.90        2.57      1.26 o 
  -8  -3   1      250.08      239.08      3.25 o 
  -7  -3   1     2636.85     2599.89     21.97 o 
  -6  -3   1      779.84      856.93      7.90 o 
  -5  -3   1      374.15      326.76      3.62 o 
  -4  -3   1      185.87      176.58      1.98 o 
  -3  -3   1     2276.26     2315.25     15.18 o 
  -2  -3   1     8655.55     8865.87     62.57 o 
  -1  -3   1      205.02      183.85      1.85 o 
   0  -3   1     1303.66     1400.35     10.98 o 
   1  -3   1     1099.82     1121.91      8.85 o 
   2  -3   1     4218.02     4305.85     31.26 o 
   3  -3   1     2380.11     2465.97     22.40 o 
   4  -3   1      786.19      903.63     10.92 o 
   5  -3   1      956.07      977.55     13.24 o 
   6  -3   1     2968.72     3071.71     40.10 o 
   7  -3   1     1791.03     1803.02     48.00 o 
   8  -3   1      493.40      516.28     18.00 o 
   9  -3   1      712.62      687.42     22.42 o 
  10  -3   1      664.18      653.64     22.42 o 
  11  -3   1      642.70      675.81     19.42 o 
  12  -3   1       57.12       63.47      7.58 o 
  13  -3   1       68.92       90.62      8.84 o 
  14  -3   1      317.21      338.50     15.79 o 
 -14  -2   1      279.90      305.44     12.71 o 
 -13  -2   1       26.58       34.33      3.41 o 
 -12  -2   1      139.78      139.39      4.66 o 
 -11  -2   1      640.88      636.60     14.04 o 
 -10  -2   1     1335.85     1379.21     14.68 o 
  -9  -2   1      531.58      520.63      5.67 o 
  -8  -2   1       88.60       85.19      2.06 o 
  -7  -2   1     1393.18     1383.33     12.08 o 
  -6  -2   1     1404.75     1406.85     11.56 o 
  -5  -2   1        4.84        7.54      0.73 o 
  -4  -2   1       12.31        9.56      0.64 o 
  -3  -2   1     2888.36     2998.83     19.41 o 
  -2  -2   1     9340.48     9721.79     60.52 o 
  -1  -2   1     3569.15     3658.52     28.50 o 
   0  -2   1     6780.86     7130.93     52.58 o 
   1  -2   1     8589.61     8903.53     69.20 o 
   2  -2   1     2878.95     2962.32     26.53 o 
   3  -2   1     3193.20     3387.15     38.52 o 
   4  -2   1       79.62      100.51      3.37 o 
   5  -2   1     1121.54     1180.55     22.66 o 
   6  -2   1     1303.10     1299.38     35.05 o 
   7  -2   1     1022.14      989.30     28.10 o 
   8  -2   1      414.05      431.97     15.47 o 
   9  -2   1        5.56       22.42      5.68 o 
  10  -2   1       16.31       11.09      3.86 o 
  11  -2   1     1120.19     1125.71     33.16 o 
  12  -2   1      301.04      324.61     14.53 o 
  13  -2   1       21.72       31.26      7.26 o 
  14  -2   1      377.38      357.35      8.81 o 
  15  -2   1      217.23      223.05      6.47 o 
 -14  -1   1      121.34      138.03      5.56 o 
 -13  -1   1      262.15      279.68      7.11 o 
 -12  -1   1      507.04      493.61      8.58 o 
 -11  -1   1     1151.30     1165.65     18.69 o 
 -10  -1   1       37.32       38.98      2.18 o 
  -9  -1   1        9.47       13.05      1.16 o 
  -8  -1   1       66.43       59.65      1.45 o 
  -7  -1   1     1316.54     1227.60     10.00 o 
  -6  -1   1     1705.51     1673.13     12.19 o 
  -5  -1   1     2087.35     2212.42     15.99 o 
  -4  -1   1       14.16        8.94      0.45 o 
  -3  -1   1      931.32      856.34      5.76 o 
  -2  -1   1     5277.96     5463.65     34.82 o 
  -1  -1   1     9498.89     9690.67     85.97 o 
   0  -1   1       29.81       34.30      1.00 o 
   1  -1   1     2028.31     2077.45     24.86 o 
   2  -1   1    11420.19    11861.11    125.55 o 
   3  -1   1     3982.22     4260.38     63.06 o 
   4  -1   1      431.98      490.38     14.21 o 
   5  -1   1      464.63      491.65     14.84 o 
   6  -1   1     5694.38     6075.02    151.25 o 
   7  -1   1      612.21      594.92     12.45 o 
   8  -1   1      136.35      122.85      3.92 o 
   9  -1   1        8.23        5.87      1.33 o 
  10  -1   1      409.97      421.66      7.58 o 
  11  -1   1      886.95      859.16     17.40 o 
  12  -1   1       46.64       54.01      3.92 o 
  13  -1   1       59.31       56.95      3.45 o 
  14  -1   1      200.14      196.01      5.53 o 
  15  -1   1      234.28      244.40     10.42 o 
 -14   0   1       17.83       20.38      3.40 o 
 -13   0   1        0.89        0.21      2.73 o 
 -12   0   1      480.92      481.78      8.20 o 
 -11   0   1      292.88      304.08      5.47 o 
 -10   0   1      334.12      326.53      4.82 o 
  -9   0   1      439.45      444.08      5.04 o 
  -8   0   1      932.64      895.44      8.82 o 
  -7   0   1      553.08      487.55      4.85 o 
  -6   0   1       24.90       17.50      1.12 o 
  -5   0   1     1491.62     1582.88     13.23 o 
  -4   0   1      744.51      881.59      6.76 o 
  -3   0   1     3784.21     4017.69     28.56 o 
  -2   0   1     1382.50     1540.70      9.58 o 
   2   0   1       28.34       28.85      0.72 o 
   3   0   1      221.07      205.48      3.17 o 
   4   0   1        2.43        4.07      0.57 o 
   5   0   1      750.57      690.59      8.46 o 
   6   0   1     4974.10     5317.45     60.65 o 
   7   0   1      319.95      298.84      4.39 o 
   8   0   1      226.20      219.22      3.67 o 
   9   0   1       71.94       73.14      1.95 o 
  10   0   1      827.51      792.80      9.95 o 
  11   0   1      656.78      677.14      8.84 o 
  12   0   1      182.70      180.98      4.97 o 
  13   0   1       77.52       77.38      3.02 o 
  14   0   1      148.05      151.08      6.43 o 
  15   0   1      106.03      101.05      7.26 o 
 -14   1   1        5.75        5.23      3.91 o 
 -13   1   1       11.54       15.15      2.73 o 
 -12   1   1      610.30      592.54      9.43 o 
 -11   1   1      571.02      581.22      8.06 o 
 -10   1   1      508.09      497.23      5.90 o 
  -9   1   1      112.78      111.11      2.17 o 
  -8   1   1     1573.26     1588.03     14.83 o 
  -7   1   1     4447.90     4686.55     45.21 o 
  -6   1   1      435.02      387.94      5.27 o 
  -5   1   1       71.68       87.33      1.80 o 
  -4   1   1    13193.76    14105.42    160.72 o 
  -3   1   1     2110.64     2150.60     21.23 o 
  -2   1   1     4224.57     4670.84     37.40 o 
  -1   1   1     2696.77     2780.70     65.89 o 
   2   1   1     8114.76     8210.63     70.67 o 
   3   1   1     1761.85     1785.50     15.41 o 
   4   1   1     1796.07     1893.78     15.62 o 
   5   1   1     5166.63     5446.47     49.89 o 
   6   1   1      290.72      247.73      2.67 o 
   7   1   1     2813.17     2944.48     31.01 o 
   8   1   1      200.24      208.02      3.19 o 
   9   1   1      278.96      281.22      4.45 o 
  10   1   1     1206.43     1149.21     14.18 o 
  11   1   1      634.11      672.73      9.09 o 
  12   1   1       32.26       32.96      2.19 o 
  13   1   1       67.27       62.97      4.92 o 
  14   1   1      127.81      123.64      4.50 o 
  15   1   1       87.47       81.94      5.12 o 
 -14   2   1       41.33       44.69      3.90 o 
 -13   2   1      184.00      185.01      4.80 o 
 -12   2   1      339.90      336.02      5.48 o 
 -11   2   1      911.23      894.26     10.53 o 
 -10   2   1      139.28      133.77      2.51 o 
  -9   2   1      650.00      640.56      7.75 o 
  -8   2   1     1722.48     1743.25     20.62 o 
  -7   2   1      461.19      438.99      5.85 o 
  -6   2   1     1373.94     1397.31     18.41 o 
  -5   2   1      214.34      230.89      3.64 o 
  -4   2   1      270.38      326.52      4.26 o 
  -3   2   1      295.00      261.37      3.48 o 
  -2   2   1    28966.51    30670.12    367.80 o 
  -1   2   1        5.12        3.51      0.28 o 
   1   2   1     8734.45     9070.55    109.33 o 
   2   2   1       31.64       31.51      0.76 o 
   3   2   1      742.83      748.81      5.42 o 
   4   2   1     1097.79     1173.89      8.34 o 
   5   2   1     3882.93     4214.10     31.35 o 
   6   2   1      944.31      877.24      8.67 o 
   7   2   1      529.97      542.25      4.76 o 
   8   2   1      491.98      536.45      5.82 o 
   9   2   1      281.73      275.03      3.72 o 
  10   2   1     1150.58     1141.47     14.33 o 
  11   2   1       39.68       42.11      2.89 o 
  12   2   1        0.44        3.89      2.12 o 
  13   2   1      177.05      166.43      5.31 o 
  14   2   1      304.55      301.20      8.77 o 
  15   2   1       87.09       93.61      5.69 o 
 -14   3   1        2.00       -1.32      5.84 o 
 -13   3   1      166.44      171.32      6.51 o 
 -12   3   1      627.97      618.75      7.84 o 
 -11   3   1     1132.47     1103.39     13.89 o 
 -10   3   1      102.10       94.57      2.65 o 
  -9   3   1     1237.14     1222.79     14.81 o 
  -8   3   1     2845.70     2820.47     36.63 o 
  -7   3   1      183.61      165.47      2.98 o 
  -6   3   1     1248.41     1343.51     17.77 o 
  -5   3   1      114.81      113.60      2.28 o 
  -4   3   1      648.71      601.82      8.31 o 
  -3   3   1     3944.79     4038.76     46.00 o 
  -2   3   1     6079.58     6232.71     64.52 o 
  -1   3   1     6959.95     7491.68     60.09 o 
   0   3   1      408.58      366.57      3.54 o 
   1   3   1     3886.57     3997.47     34.10 o 
   2   3   1      952.43      917.43      7.44 o 
   3   3   1      408.40      418.68      3.31 o 
   4   3   1      412.60      444.11      3.53 o 
   5   3   1     4074.24     4384.57     31.48 o 
   6   3   1     1568.86     1564.95     13.32 o 
   7   3   1        5.17       12.48      1.55 o 
   8   3   1       67.84       77.47      1.74 o 
   9   3   1     1151.39     1164.38     11.35 o 
  10   3   1     1355.20     1409.97     14.88 o 
  11   3   1      517.26      535.58      7.20 o 
  12   3   1       15.40       17.61      2.48 o 
  13   3   1      557.19      539.47      9.74 o 
  14   3   1      519.00      499.00     10.86 o 
  15   3   1      287.53      296.36     10.04 o 
 -14   4   1        0.71        2.68      2.68 o 
 -13   4   1      147.54      145.53      8.27 o 
 -12   4   1       67.65       68.26      6.14 o 
 -11   4   1      290.58      301.73      8.21 o 
 -10   4   1       62.03       56.32      3.34 o 
  -9   4   1      124.76      119.99      4.17 o 
  -8   4   1     1456.31     1400.45     21.89 o 
  -7   4   1      876.75      821.80     13.32 o 
  -6   4   1      993.72     1091.99     17.17 o 
  -5   4   1       46.13       35.50      1.60 o 
  -4   4   1     1234.80     1287.04     15.14 o 
  -3   4   1     5793.70     6036.27     54.09 o 
  -2   4   1     1220.14     1167.89     11.71 o 
  -1   4   1     2627.85     2780.55     22.52 o 
   0   4   1      133.73      176.95      1.96 o 
   1   4   1     4300.79     4465.11     34.69 o 
   2   4   1     1024.58     1037.49      9.85 o 
   3   4   1      601.04      598.08      4.63 o 
   4   4   1       61.89       57.04      1.40 o 
   5   4   1     3255.30     3406.21     26.69 o 
   6   4   1     1819.18     1853.09     16.69 o 
   7   4   1      568.17      561.92      5.52 o 
   8   4   1      835.85      827.25      7.70 o 
   9   4   1      482.86      510.96      6.51 o 
  10   4   1      136.82      164.07      4.22 o 
  11   4   1      220.58      245.55      5.14 o 
  12   4   1       19.36       12.06      2.31 o 
  13   4   1       11.20        9.06      3.19 o 
  14   4   1      516.45      552.89     10.47 o 
  15   4   1      262.99      258.98      9.71 o 
 -13   5   1       45.21       43.29      6.75 o 
 -12   5   1      131.68      150.15     10.89 o 
 -11   5   1      618.84      609.29     12.43 o 
 -10   5   1        0.86       -4.00      4.00 o 
  -9   5   1       37.28       46.06      2.63 o 
  -8   5   1      972.20      959.30     15.61 o 
  -7   5   1     2382.85     2351.09     35.75 o 
  -6   5   1        8.95        6.24      1.23 o 
  -5   5   1      389.68      374.93      5.26 o 
  -4   5   1     1289.91     1298.51     15.36 o 
  -3   5   1     2654.95     2738.32     28.69 o 
  -2   5   1        6.07        8.22      0.82 o 
  -1   5   1      450.31      517.05      4.60 o 
   0   5   1     6089.38     6543.66     48.10 o 
   1   5   1     5121.69     5182.71     40.29 o 
   2   5   1      376.81      337.97      4.42 o 
   3   5   1        7.88       13.86      0.85 o 
   4   5   1     1853.64     1994.61     16.81 o 
   5   5   1     1689.90     1634.99     14.12 o 
   6   5   1     1870.55     1852.43     16.85 o 
   7   5   1      229.16      224.52      3.86 o 
   8   5   1      857.13      884.11     10.11 o 
   9   5   1      234.06      248.04      4.27 o 
  10   5   1      453.71      476.19      7.76 o 
  11   5   1      101.53      107.64      3.85 o 
  12   5   1        0.32       -0.04      2.50 o 
  13   5   1       87.82       99.70      4.00 o 
  14   5   1      552.54      616.34     11.66 o 
 -13   6   1       36.17       48.18     13.89 o 
 -12   6   1      187.55      188.11     12.31 o 
 -11   6   1      122.03      119.82      4.32 o 
 -10   6   1        1.65        0.78      2.22 o 
  -9   6   1       12.43       16.99      2.41 o 
  -8   6   1      418.77      410.64      6.91 o 
  -7   6   1     1159.64     1084.97     15.91 o 
  -6   6   1      460.02      425.29      6.16 o 
  -5   6   1        2.63        5.12      1.31 o 
  -4   6   1     3299.24     3415.01     35.48 o 
  -3   6   1     1605.12     1667.12     19.58 o 
  -2   6   1     1927.74     2072.21     25.94 o 
  -1   6   1       60.14       73.32      2.04 o 
   0   6   1     5285.51     5919.15     50.30 o 
   1   6   1     3339.74     3391.48     29.19 o 
   2   6   1      653.18      633.14      6.41 o 
   3   6   1       30.20       40.09      1.54 o 
   4   6   1      739.66      737.68      7.46 o 
   5   6   1     3216.41     3099.31     27.63 o 
   6   6   1      392.16      396.84      4.99 o 
   7   6   1      735.80      738.24      8.61 o 
   8   6   1      118.38      115.34      3.17 o 
   9   6   1      346.80      336.75      8.80 o 
  10   6   1      526.03      521.13      8.55 o 
  11   6   1      512.89      517.93      8.69 o 
  12   6   1      103.39       97.24      4.02 o 
  13   6   1      362.78      375.48      7.56 o 
  14   6   1      148.57      155.17      6.65 o 
 -12   7   1      348.02      351.84      8.60 o 
 -11   7   1      115.19      108.08      4.85 o 
 -10   7   1        1.53        2.53      2.87 o 
  -9   7   1      400.62      416.06      9.28 o 
  -8   7   1      497.93      472.78      9.48 o 
  -7   7   1      235.76      211.60      4.85 o 
  -6   7   1      211.91      200.93      4.04 o 
  -5   7   1      154.46      169.06      3.64 o 
  -4   7   1      241.91      218.13      3.54 o 
  -3   7   1       40.29       27.33      1.45 o 
  -2   7   1      735.58      732.48      7.53 o 
  -1   7   1      241.32      268.02      3.79 o 
   0   7   1      163.17      123.08      2.46 o 
   1   7   1     2649.98     2755.51     25.63 o 
   2   7   1      106.61       90.31      2.05 o 
   3   7   1       11.40       10.74      1.24 o 
   4   7   1     1007.58      956.72      9.30 o 
   5   7   1      408.98      390.70      4.71 o 
   6   7   1     2948.58     2806.70     26.37 o 
   7   7   1      585.43      567.58      7.14 o 
   8   7   1     1228.36     1211.93     15.25 o 
   9   7   1     2169.88     2166.80     24.66 o 
  10   7   1      902.05      902.28     13.18 o 
  11   7   1       62.75       57.33      3.64 o 
  12   7   1      198.00      185.63      5.72 o 
  13   7   1      514.71      525.72     10.66 o 
  14   7   1       90.27       92.87      5.00 o 
 -12   8   1      151.12      138.34     10.95 o 
 -11   8   1      197.95      178.26      6.73 o 
 -10   8   1       73.59       61.32      3.62 o 
  -9   8   1      104.44       97.46      4.79 o 
  -8   8   1      816.41      775.17     14.02 o 
  -7   8   1      522.71      506.17     10.20 o 
  -6   8   1        0.37       -0.31      2.05 o 
  -5   8   1       75.74       78.61      3.51 o 
  -4   8   1      159.05      164.06      3.18 o 
  -3   8   1      813.26      813.01      9.80 o 
  -2   8   1       17.57        9.68      1.35 o 
  -1   8   1       55.96       62.64      1.76 o 
   0   8   1     1503.18     1497.59     14.50 o 
   1   8   1      103.25       90.04      2.22 o 
   2   8   1      494.77      489.90      5.56 o 
   3   8   1      375.57      350.70      4.78 o 
   4   8   1     1116.20     1076.39     11.15 o 
   5   8   1     1622.76     1568.41     14.67 o 
   6   8   1     3190.94     3127.92     29.43 o 
   7   8   1     1661.76     1627.85     17.40 o 
   8   8   1       53.03       51.68      3.28 o 
   9   8   1      960.15      955.41     12.54 o 
  10   8   1      187.97      192.41      5.66 o 
  11   8   1      220.74      226.43      8.71 o 
  12   8   1      316.03      316.59      8.27 o 
  13   8   1      463.86      474.52     10.47 o 
 -11   9   1      161.27      154.80      6.55 o 
 -10   9   1      147.72      144.13      5.09 o 
  -9   9   1      222.89      223.54      7.52 o 
  -8   9   1      171.08      162.19      5.18 o 
  -7   9   1      102.66       94.18      7.24 o 
  -6   9   1       91.40       94.08      5.15 o 
  -5   9   1      118.54      117.79      3.66 o 
  -4   9   1       66.22       69.97      2.25 o 
  -3   9   1      746.19      750.40      8.09 o 
  -2   9   1      141.73      115.83      2.95 o 
  -1   9   1       50.95       61.51      2.01 o 
   0   9   1      598.71      594.34      7.66 o 
   1   9   1      267.44      223.97      3.86 o 
   2   9   1      610.26      609.40      7.16 o 
   3   9   1       49.60       50.32      2.13 o 
   4   9   1      299.79      300.97      4.40 o 
   5   9   1     2244.24     2155.69     25.21 o 
   6   9   1      511.57      503.40      6.98 o 
   7   9   1       96.93      101.66      3.50 o 
   8   9   1       55.14       53.47      3.43 o 
   9   9   1     1072.80     1081.19     15.52 o 
  10   9   1      283.92      279.30      7.77 o 
  11   9   1       39.69       45.13      4.49 o 
  12   9   1       37.68       36.48      4.50 o 
  13   9   1      131.24      144.31     12.00 o 
 -10  10   1        2.15        5.02      4.06 o 
  -9  10   1      462.93      475.29      9.38 o 
  -8  10   1      422.44      427.61      8.62 o 
  -7  10   1       75.52       80.80      4.03 o 
  -6  10   1       13.31       10.66      2.96 o 
  -5  10   1      261.88      268.16      5.62 o 
  -4  10   1      193.29      208.96      4.58 o 
  -3  10   1     1133.83     1111.51     12.19 o 
  -2  10   1      155.92      149.03      3.50 o 
  -1  10   1      109.02      103.07      2.82 o 
   0  10   1      703.66      713.79      8.62 o 
   1  10   1      223.40      252.55      4.17 o 
   2  10   1        9.48        5.95      1.67 o 
   3  10   1        1.68       -1.66      1.66 o 
   4  10   1      208.31      242.60      5.51 o 
   5  10   1      356.65      368.33      6.43 o 
   6  10   1       73.69       80.20      3.36 o 
   7  10   1       13.21       11.90      3.18 o 
   8  10   1      300.67      290.64      6.90 o 
   9  10   1      184.92      188.90      6.78 o 
  10  10   1      354.63      348.19      8.98 o 
  11  10   1      141.24      135.14      6.19 o 
  12  10   1      259.94      250.19      8.16 o 
  -9  11   1      377.82      388.93      9.53 o 
  -8  11   1      147.73      167.12      8.50 o 
  -7  11   1       46.29       55.27      4.08 o 
  -6  11   1       16.76       23.25      3.45 o 
  -5  11   1      702.18      679.44     10.22 o 
  -4  11   1      271.44      272.29      5.40 o 
  -3  11   1      143.38      148.14      4.16 o 
  -2  11   1       15.60       10.95      2.08 o 
  -1  11   1      164.69      163.48      3.80 o 
   0  11   1      459.07      485.08      6.57 o 
   1  11   1      134.24      157.66      5.20 o 
   2  11   1       65.03       53.75      3.05 o 
   3  11   1       78.68       80.21      3.40 o 
   4  11   1      211.50      227.66      6.53 o 
   5  11   1      172.96      180.95      5.46 o 
   6  11   1       17.19       14.88      3.07 o 
   7  11   1        7.48        6.76      3.81 o 
   8  11   1      378.02      373.18      9.19 o 
   9  11   1      128.16      129.80      6.91 o 
  10  11   1      116.84      122.35      7.09 o 
  11  11   1       69.44       73.65      6.26 o 
  -8  12   1      268.41      291.56     12.68 o 
  -7  12   1       63.85       63.90      8.66 o 
  -6  12   1      381.61      378.12     10.28 o 
  -5  12   1       26.56       29.60      3.87 o 
  -4  12   1      283.66      294.74      8.97 o 
  -3  12   1      140.20      133.64      5.04 o 
  -2  12   1       75.27       66.78      3.98 o 
  -1  12   1      189.30      187.80      5.63 o 
   0  12   1      591.65      548.81      8.92 o 
   1  12   1      234.37      231.38      5.79 o 
   2  12   1        5.47        9.72      2.75 o 
   3  12   1       69.86       78.32      4.86 o 
   4  12   1      390.53      382.24      7.82 o 
   5  12   1      190.65      175.12      6.13 o 
   6  12   1       83.35       95.84      5.24 o 
   7  12   1        4.93       10.20      4.04 o 
   8  12   1      151.70      143.34      6.19 o 
   9  12   1      523.08      540.20     13.78 o 
  10  12   1       71.45       73.59      6.61 o 
  -7  13   1        5.69       11.69      6.20 o 
  -6  13   1       62.70       55.21      6.74 o 
  -5  13   1      105.84      104.82      9.00 o 
  -4  13   1      192.02      180.00      9.75 o 
  -3  13   1       12.82        8.43      4.08 o 
  -2  13   1       31.09       39.75      4.10 o 
  -1  13   1       97.74       92.86      6.02 o 
   0  13   1       20.57       17.01      4.85 o 
   1  13   1      112.84      131.79      7.75 o 
   2  13   1        6.10        0.05      3.97 o 
   3  13   1      129.30      147.45      5.99 o 
   4  13   1      194.87      193.38      6.88 o 
   5  13   1      252.63      267.10      7.94 o 
   6  13   1       45.39       49.92      5.80 o 
   7  13   1       44.90       49.83      6.04 o 
   8  13   1      284.23      285.85     10.47 o 
  -5  14   1      127.82      144.00     18.95 o 
  -4  14   1       61.41       78.94      7.81 o 
  -3  14   1       14.12       11.63      6.14 o 
  -2  14   1       38.95       48.15      6.91 o 
  -1  14   1       45.94       48.48      7.77 o 
   0  14   1       83.41       74.27      6.17 o 
   1  14   1      136.74      138.79      7.29 o 
   2  14   1       19.41       15.83      6.04 o 
   3  14   1      167.76      171.71      8.43 o 
   4  14   1       83.41       91.52      7.06 o 
   5  14   1      173.36      190.53      9.78 o 
   6  14   1        0.28       -3.48      5.38 o 
   7  14   1        5.77        1.88      5.77 o 
  -2  15   1       11.55       15.56      7.13 o 
  -1  15   1       62.27       48.07      7.92 o 
   0  15   1      100.06      101.07      7.66 o 
   1  15   1       14.22        5.78      5.35 o 
   2  15   1      101.38      119.56      7.38 o 
   3  15   1      412.77      445.19     16.68 o 
   4  15   1       40.34       53.00      8.25 o 
  -5 -13   2       45.02       47.79      6.56 o 
  -4 -13   2      267.58      296.16     10.91 o 
  -3 -13   2      329.61      337.19     11.17 o 
  -2 -13   2       39.73       38.51      5.80 o 
  -1 -13   2       25.31       37.66      5.66 o 
   0 -13   2       24.70       31.11      5.57 o 
   1 -13   2       70.07       79.53      6.42 o 
   2 -13   2      157.91      169.77      9.60 o 
   3 -13   2       55.90       49.44      7.03 o 
   4 -13   2      199.61      196.90     10.26 o 
   5 -13   2        6.25        4.32      6.34 o 
  -7 -12   2       11.25       18.17      6.91 o 
  -6 -12   2        1.09       -2.26      5.14 o 
  -5 -12   2       10.36       14.30      5.34 o 
  -4 -12   2       77.25       75.12      6.12 o 
  -3 -12   2      220.42      214.99      7.31 o 
  -2 -12   2      135.18      156.44      6.78 o 
  -1 -12   2       41.49       43.34      4.47 o 
   0 -12   2       81.01       86.52     11.39 o 
   1 -12   2       34.16       28.55      5.10 o 
   2 -12   2       90.11      110.20      7.74 o 
   3 -12   2       12.72        9.81      5.47 o 
   4 -12   2       35.39       45.60      6.48 o 
   5 -12   2       78.00       74.41     10.42 o 
   6 -12   2      145.63      158.62     15.43 o 
   7 -12   2       45.31       44.48      5.54 o 
  -8 -11   2      279.91      279.76     13.05 o 
  -7 -11   2        8.78       10.33      5.18 o 
  -6 -11   2      138.28      127.39      7.04 o 
  -5 -11   2        7.08       13.13      5.09 o 
  -4 -11   2      232.15      232.53      7.03 o 
  -3 -11   2      175.15      185.28      6.75 o 
  -2 -11   2       57.27       51.17      4.17 o 
  -1 -11   2       36.39       43.62      3.98 o 
   0 -11   2      920.65      860.68     14.62 o 
   1 -11   2       48.95       52.26      5.03 o 
   2 -11   2       84.98       75.91      5.52 o 
   3 -11   2      138.57      145.13     11.51 o 
   4 -11   2      161.32      164.26      8.25 o 
   5 -11   2      322.06      317.05     11.27 o 
   6 -11   2       72.84       82.30      9.00 o 
   7 -11   2       17.26       21.42      5.34 o 
   8 -11   2       35.09       41.39      4.62 o 
   9 -11   2      198.29      220.63      6.96 o 
  -9 -10   2      324.56      351.03     13.62 o 
  -8 -10   2      261.32      241.47     11.60 o 
  -7 -10   2      117.66      113.33      5.94 o 
  -6 -10   2       10.34        7.52      3.91 o 
  -5 -10   2       68.05       70.86      4.87 o 
  -4 -10   2      948.67      915.58     15.64 o 
  -3 -10   2       50.96       57.54      3.66 o 
  -2 -10   2      102.57       90.30      5.79 o 
  -1 -10   2      109.32      102.25      4.49 o 
   0 -10   2      318.04      350.87      7.97 o 
   1 -10   2       84.16       88.59      4.29 o 
   2 -10   2      314.56      322.60      9.08 o 
   3 -10   2      112.92      111.94      4.73 o 
   4 -10   2      220.18      237.21      6.53 o 
   5 -10   2      650.42      669.42     13.31 o 
   6 -10   2      263.87      268.89      7.89 o 
   7 -10   2       60.37       61.97      4.55 o 
   8 -10   2      270.40      291.43      8.26 o 
   9 -10   2       95.10      117.11      5.57 o 
  10 -10   2      141.90      150.39      5.98 o 
 -10  -9   2        3.49        5.20      4.65 o 
  -9  -9   2      407.11      425.66     10.26 o 
  -8  -9   2       46.83       42.83      5.47 o 
  -7  -9   2      195.88      176.99      6.39 o 
  -6  -9   2       27.35       22.47      4.98 o 
  -5  -9   2      383.96      364.50      7.59 o 
  -4  -9   2       34.44       50.29      3.24 o 
  -3  -9   2      103.85      108.77      4.07 o 
  -2  -9   2      170.42      142.92      4.81 o 
  -1  -9   2        3.33        4.63      1.59 o 
   0  -9   2      354.25      371.01      5.76 o 
   1  -9   2     1396.50     1319.33     17.42 o 
   2  -9   2        5.32        7.41      2.10 o 
   3  -9   2      388.43      400.57      6.51 o 
   4  -9   2      294.36      288.54      6.08 o 
   5  -9   2      730.22      761.93      9.96 o 
   6  -9   2      881.77      906.56     17.68 o 
   7  -9   2      101.88       99.93      5.54 o 
   8  -9   2      769.17      764.91     13.97 o 
   9  -9   2      937.34      946.81     16.53 o 
  10  -9   2        6.55        1.75      4.43 o 
  11  -9   2       71.04       79.06      6.06 o 
 -11  -8   2       59.40       75.86      6.08 o 
 -10  -8   2      172.90      185.93      7.00 o 
  -9  -8   2      163.38      158.33      6.24 o 
  -8  -8   2      322.99      327.79      7.33 o 
  -7  -8   2      300.98      297.39      8.97 o 
  -6  -8   2       39.24       44.53      3.43 o 
  -5  -8   2      491.51      494.73      8.93 o 
  -4  -8   2      648.60      629.92      9.71 o 
  -3  -8   2      838.79      807.81      9.14 o 
  -2  -8   2       31.10       33.42      1.52 o 
  -1  -8   2      104.77      117.63      3.06 o 
   0  -8   2      684.80      638.93     10.94 o 
   1  -8   2      344.46      371.14      4.98 o 
   2  -8   2       24.86       23.31      2.11 o 
   3  -8   2       67.25       69.76      2.32 o 
   4  -8   2       74.42       73.90      2.20 o 
   5  -8   2      359.11      375.53      8.26 o 
   6  -8   2        2.15        2.68      1.95 o 
   7  -8   2      177.37      177.54      4.36 o 
   8  -8   2        6.17        7.93      2.55 o 
   9  -8   2      605.86      615.71     11.42 o 
  10  -8   2       29.47       34.80      3.40 o 
  11  -8   2     1183.68     1161.28     18.90 o 
  12  -8   2      110.95      105.94      5.14 o 
 -12  -7   2       15.24       15.05      4.79 o 
 -11  -7   2        3.86        8.15      4.31 o 
 -10  -7   2      176.22      163.16      6.14 o 
  -9  -7   2      356.42      339.46      8.30 o 
  -8  -7   2      458.93      452.62      8.37 o 
  -7  -7   2      422.73      424.32      7.22 o 
  -6  -7   2      249.65      243.82      5.15 o 
  -5  -7   2     1135.25     1097.52     11.68 o 
  -4  -7   2      774.52      751.21      8.04 o 
  -3  -7   2      177.09      199.57      3.43 o 
  -2  -7   2        4.58        8.86      1.16 o 
  -1  -7   2      110.49       98.47      3.21 o 
   0  -7   2      587.59      595.21      6.67 o 
   1  -7   2        7.61        6.26      1.32 o 
   2  -7   2      386.97      369.13      4.67 o 
   3  -7   2      233.53      246.32      3.83 o 
   4  -7   2       97.63       97.18      2.36 o 
   5  -7   2       82.92       82.77      2.08 o 
   6  -7   2        5.11        5.66      2.03 o 
   7  -7   2      124.72      140.67      4.23 o 
   8  -7   2      511.08      511.77      8.54 o 
   9  -7   2      517.07      510.93     10.19 o 
  10  -7   2      104.44      116.16      5.34 o 
  11  -7   2      239.77      230.25      6.92 o 
  12  -7   2       65.70       68.36      4.02 o 
  13  -7   2       45.73       51.66      3.80 o 
 -12  -6   2       23.37       28.86      4.73 o 
 -11  -6   2      236.32      217.36      8.38 o 
 -10  -6   2      297.70      305.80      8.70 o 
  -9  -6   2      374.13      372.45      7.47 o 
  -8  -6   2      560.40      553.58      7.70 o 
  -7  -6   2       28.37       27.49      2.28 o 
  -6  -6   2     1003.47      983.03     10.79 o 
  -5  -6   2      843.13      781.73      8.20 o 
  -4  -6   2      708.62      683.58      6.87 o 
  -3  -6   2      243.57      244.26      5.04 o 
  -2  -6   2      147.03      148.97      3.17 o 
  -1  -6   2      246.06      208.08      3.77 o 
   0  -6   2     1452.53     1423.64     14.25 o 
   1  -6   2      973.84      997.96      9.00 o 
   2  -6   2      151.64      180.22      2.89 o 
   3  -6   2      345.43      316.19      4.02 o 
   4  -6   2     1536.13     1488.97     15.38 o 
   5  -6   2     1490.02     1495.36     15.34 o 
   6  -6   2        1.51        2.04      1.47 o 
   7  -6   2     1920.69     1880.51     20.64 o 
   8  -6   2     1139.90     1088.39     15.30 o 
   9  -6   2       48.22       51.19      3.04 o 
  10  -6   2       70.95       76.53      3.68 o 
  11  -6   2      308.29      294.65      7.14 o 
  12  -6   2       23.43       26.21      4.10 o 
  13  -6   2      174.59      158.77      5.02 o 
 -13  -5   2      341.41      348.37     11.51 o 
 -12  -5   2      419.45      400.10      8.82 o 
 -11  -5   2      193.79      193.30      6.23 o 
 -10  -5   2      199.63      205.01      5.07 o 
  -9  -5   2     1272.12     1268.65     15.61 o 
  -8  -5   2      955.60      961.20     11.26 o 
  -7  -5   2      288.47      295.82      4.63 o 
  -6  -5   2     2423.03     2427.71     23.43 o 
  -5  -5   2     2234.60     2254.48     19.23 o 
  -4  -5   2      991.57      963.19      8.48 o 
  -3  -5   2        3.05        2.94      1.02 o 
  -2  -5   2      544.48      541.54      6.51 o 
  -1  -5   2     1617.89     1583.58     14.31 o 
   0  -5   2     1440.61     1451.18     13.73 o 
   1  -5   2      559.91      548.98      5.51 o 
   2  -5   2       75.48       78.64      1.63 o 
   3  -5   2       29.50       23.11      1.15 o 
   4  -5   2     2400.36     2575.13     29.91 o 
   5  -5   2      418.68      408.21      5.87 o 
   6  -5   2       30.84       35.94      1.72 o 
   7  -5   2      305.51      265.93      4.98 o 
   8  -5   2     1468.72     1447.35     15.96 o 
   9  -5   2       10.68        8.96      1.62 o 
  10  -5   2      389.11      387.80     12.00 o 
  11  -5   2      125.73      121.89      5.68 o 
  14  -5   2      109.07      102.62     10.42 o 
 -13  -4   2      603.73      629.79     34.26 o 
 -12  -4   2       13.61       11.92      3.21 o 
 -11  -4   2        2.39        1.02      2.56 o 
 -10  -4   2      110.17      118.49      3.69 o 
  -9  -4   2      779.01      793.91     10.42 o 
  -8  -4   2      810.04      802.85      9.49 o 
  -7  -4   2       26.21       25.98      1.66 o 
  -6  -4   2       62.59       62.79      1.95 o 
  -5  -4   2     1398.24     1293.64     12.32 o 
  -4  -4   2     2820.44     3007.13     22.90 o 
  -3  -4   2     1856.79     1985.66     16.69 o 
  -2  -4   2      373.41      469.35      5.13 o 
  -1  -4   2    15211.35    16700.28    129.45 o 
   0  -4   2     3295.65     3439.82     33.78 o 
   1  -4   2      564.50      523.33      5.79 o 
   2  -4   2       22.76       20.68      0.96 o 
   3  -4   2     2549.79     2669.17     22.93 o 
   4  -4   2     3959.64     4151.56     43.12 o 
   5  -4   2       56.55       41.78      1.51 o 
   6  -4   2       28.09       39.36      1.55 o 
   7  -4   2      574.85      541.68      7.05 o 
   8  -4   2     1051.85     1049.68     14.30 o 
   9  -4   2      844.08      859.76     11.92 o 
  10  -4   2      197.33      200.74      4.80 o 
  13  -4   2      378.01      361.87     16.74 o 
  14  -4   2       10.04       18.95      8.21 o 
 -14  -3   2      500.18      539.01     21.79 o 
 -13  -3   2      147.99      168.55      6.91 o 
 -12  -3   2       44.85       48.47      4.18 o 
 -11  -3   2        0.56        2.77      2.39 o 
 -10  -3   2      533.76      555.70      7.89 o 
  -9  -3   2       22.12       25.01      2.85 o 
  -8  -3   2     1261.07     1235.77     11.86 o 
  -7  -3   2       51.27       60.56      1.82 o 
  -6  -3   2       86.31       78.99      1.82 o 
  -5  -3   2     4032.74     4108.63     32.36 o 
  -4  -3   2     1290.07     1354.98     10.33 o 
  -3  -3   2       30.42       28.64      0.89 o 
  -2  -3   2       89.12       87.13      1.36 o 
  -1  -3   2     4552.37     4778.17     36.98 o 
   0  -3   2     2905.66     2993.48     26.93 o 
   1  -3   2     1040.91     1067.63      9.81 o 
   2  -3   2      595.09      645.96      5.17 o 
   3  -3   2     1674.80     1727.19     15.12 o 
   4  -3   2     1317.21     1324.42     15.65 o 
   5  -3   2     1427.09     1397.23     16.45 o 
   6  -3   2      270.09      301.94      4.85 o 
   7  -3   2      488.01      501.46      7.36 o 
   8  -3   2      974.11      958.17     14.94 o 
   9  -3   2     1137.63     1112.44     28.73 o 
  12  -3   2      170.10      192.62     12.00 o 
  13  -3   2      245.12      241.56     13.89 o 
  14  -3   2       29.72       34.10      8.21 o 
 -14  -2   2      514.43      537.79     11.91 o 
 -13  -2   2      120.85      133.78      5.71 o 
 -12  -2   2      147.62      145.27      5.00 o 
 -11  -2   2       14.36       20.04      2.21 o 
 -10  -2   2      239.74      258.29      5.05 o 
  -9  -2   2      595.11      598.72      7.40 o 
  -8  -2   2     1335.12     1266.63     11.96 o 
  -7  -2   2       30.81       27.12      1.32 o 
  -6  -2   2      745.94      705.42      6.65 o 
  -5  -2   2     1354.01     1396.43     11.47 o 
  -4  -2   2     2054.46     2047.02     14.97 o 
  -3  -2   2       61.80       66.17      1.27 o 
  -2  -2   2        9.46        8.80      0.47 o 
  -1  -2   2       76.13       56.91      0.85 o 
   0  -2   2    11022.75    11392.62     92.74 o 
   1  -2   2     1523.35     1650.15     12.33 o 
   2  -2   2     2655.76     2779.51     21.34 o 
   3  -2   2     3542.97     3761.46     33.75 o 
   4  -2   2     2216.66     2235.29     26.08 o 
   5  -2   2      152.51      135.25      2.59 o 
   6  -2   2      932.21     1051.39     14.03 o 
   7  -2   2      798.99      825.52     13.14 o 
   8  -2   2     1702.07     1662.82     42.63 o 
  11  -2   2      796.24      752.79     24.31 o 
  12  -2   2      460.45      435.13     17.37 o 
  13  -2   2      315.99      339.45     15.79 o 
  14  -2   2       56.08       80.20      9.47 o 
 -14  -1   2      159.56      157.26      6.56 o 
 -13  -1   2      116.63      125.15      5.16 o 
 -12  -1   2        9.02       13.66      3.22 o 
 -11  -1   2       20.93       21.36      2.58 o 
 -10  -1   2      123.07      132.29      3.14 o 
  -9  -1   2     1357.52     1344.13     12.55 o 
  -8  -1   2       29.31       33.78      1.57 o 
  -7  -1   2      113.70      121.04      2.07 o 
  -6  -1   2     1301.07     1323.06     11.41 o 
  -5  -1   2     1513.88     1589.59     12.80 o 
  -4  -1   2      121.10      107.63      1.51 o 
  -3  -1   2      142.11      157.38      1.51 o 
  -2  -1   2     1164.82     1253.34      7.94 o 
  -1  -1   2      359.18      418.95      3.16 o 
   0  -1   2      278.54      265.81      2.54 o 
   1  -1   2     8433.41     8697.32     74.76 o 
   2  -1   2      456.59      466.72      4.28 o 
   3  -1   2     2979.41     3091.42     30.10 o 
   4  -1   2     1141.39     1119.40     17.59 o 
   5  -1   2     1261.95     1333.17     25.73 o 
   6  -1   2      131.47      143.21      3.33 o 
   7  -1   2     1799.51     1777.20     33.21 o 
   8  -1   2     3847.68     3864.46     71.35 o 
   9  -1   2     2022.91     2024.59     37.48 o 
  10  -1   2       35.62       31.11      2.54 o 
  11  -1   2     1076.76     1045.38     16.76 o 
  12  -1   2      433.98      443.68      6.88 o 
  13  -1   2      450.95      439.17     10.89 o 
  14  -1   2       91.46       95.79      5.36 o 
  15  -1   2       57.62       52.21      4.67 o 
 -14   0   2        7.28       10.70      3.57 o 
 -13   0   2      265.61      258.45      6.93 o 
 -12   0   2      156.13      147.53      6.88 o 
 -11   0   2      266.20      269.29      6.56 o 
 -10   0   2      906.05      901.45     11.84 o 
  -9   0   2     1209.81     1195.55     11.73 o 
  -8   0   2        2.88        2.19      0.88 o 
  -7   0   2      229.30      244.47      2.83 o 
  -6   0   2     3256.39     3376.47     26.08 o 
  -5   0   2     6761.51     7145.37     54.86 o 
  -4   0   2     7594.24     8118.33     63.72 o 
  -3   0   2       68.67       64.98      0.85 o 
  -2   0   2    13470.53    14035.88     83.04 o 
  -1   0   2     2916.31     2958.90     18.60 o 
   0   0   2     2585.57     2657.31     33.92 o 
   1   0   2        4.81        6.38      0.44 o 
   2   0   2       24.29       32.59      0.80 o 
   3   0   2     3302.76     3341.40     39.20 o 
   4   0   2      456.17      454.68      7.35 o 
   5   0   2      226.54      273.38      5.79 o 
   6   0   2        2.98        2.37      1.12 o 
   7   0   2      705.21      612.55     10.11 o 
   8   0   2     1910.67     1839.99     28.16 o 
   9   0   2      692.21      657.44     10.67 o 
  10   0   2      320.06      294.19      4.84 o 
  11   0   2      425.06      415.81      5.89 o 
  12   0   2     1019.82      975.00     12.27 o 
  13   0   2      135.05      150.54      3.95 o 
  14   0   2       40.23       39.04      4.49 o 
  15   0   2       24.05       16.97      4.54 o 
 -14   1   2      186.23      181.28      5.89 o 
 -13   1   2      351.96      348.79      7.78 o 
 -12   1   2       14.65       14.44      2.72 o 
 -11   1   2      402.45      399.09      6.48 o 
 -10   1   2      437.27      428.61      5.94 o 
  -9   1   2       57.42       55.44      1.74 o 
  -8   1   2        4.69        7.17      1.13 o 
  -7   1   2      240.27      265.59      3.29 o 
  -6   1   2      114.93       98.43      1.51 o 
  -5   1   2      881.89      844.72      7.28 o 
  -4   1   2      110.83       96.14      1.74 o 
  -3   1   2      450.60      421.31      3.41 o 
  -2   1   2    14466.41    15258.81     96.11 o 
  -1   1   2     3666.51     3743.31     24.28 o 
   0   1   2     4286.32     4439.87     51.13 o 
   1   1   2     1142.70     1242.77     16.16 o 
   2   1   2     3296.76     3433.16     35.81 o 
   3   1   2     4684.72     4832.13     41.42 o 
   4   1   2     1380.84     1423.81     15.27 o 
   5   1   2      110.21      144.41      4.23 o 
   6   1   2       93.09       92.11      4.83 o 
   7   1   2     2886.57     2965.01     34.28 o 
   8   1   2     1673.57     1655.89     21.62 o 
   9   1   2      294.82      252.22      4.54 o 
  10   1   2      330.96      331.35      5.61 o 
  11   1   2      875.12      893.14     11.41 o 
  12   1   2     1795.60     1697.98     20.59 o 
  13   1   2      159.54      183.43      5.51 o 
  14   1   2       17.34       19.96      2.74 o 
  15   1   2       88.53       84.76      4.43 o 
 -14   2   2      266.25      285.59      8.59 o 
 -13   2   2      107.35      114.78      7.47 o 
 -12   2   2       17.92       19.83      2.49 o 
 -11   2   2      301.51      319.19      6.01 o 
 -10   2   2      380.42      358.68      5.18 o 
  -9   2   2      175.47      170.66      2.74 o 
  -8   2   2      651.40      693.08      7.05 o 
  -7   2   2      325.64      303.91      3.54 o 
  -6   2   2      490.11      451.97      4.69 o 
  -5   2   2     4386.94     4543.13     40.74 o 
  -4   2   2       46.84       65.12      1.25 o 
  -3   2   2      199.99      180.72      1.83 o 
  -2   2   2    25882.12    26286.94    208.85 o 
  -1   2   2      465.07      433.55      3.15 o 
   0   2   2     2309.41     2364.72     26.12 o 
   1   2   2       27.01       25.75      1.25 o 
   2   2   2     2762.42     2809.70     22.68 o 
   3   2   2     2847.42     2880.81     23.29 o 
   4   2   2     5173.25     5386.89     39.76 o 
   5   2   2      381.66      451.65      4.72 o 
   6   2   2      591.31      651.12      8.01 o 
   7   2   2     2603.34     2628.01     30.59 o 
   8   2   2      212.16      169.42      2.82 o 
   9   2   2      400.69      381.25      7.16 o 
  10   2   2        3.24        2.69      1.62 o 
  11   2   2      468.00      473.60      8.03 o 
  12   2   2      839.46      813.87     12.35 o 
  13   2   2      680.46      667.09     10.79 o 
  14   2   2       25.42       28.97      3.08 o 
  15   2   2      135.96      134.15      5.62 o 
 -14   3   2      214.81      214.69      6.52 o 
 -13   3   2      130.40      127.27      6.55 o 
 -12   3   2        0.74       -0.69      2.11 o 
 -11   3   2      222.31      220.93      4.00 o 
 -10   3   2      288.24      281.07      4.35 o 
  -9   3   2      397.91      394.39      4.84 o 
  -8   3   2      114.26      112.64      2.07 o 
  -7   3   2      209.83      199.02      2.59 o 
  -6   3   2     9117.20     9622.35     99.37 o 
  -5   3   2       72.44       76.08      1.57 o 
  -4   3   2      413.05      392.72      3.83 o 
  -3   3   2     1882.45     2079.73     18.84 o 
  -2   3   2     6679.52     6885.56     55.17 o 
  -1   3   2     1719.63     1909.50     15.49 o 
   0   3   2    29340.44    29386.84    248.66 o 
   1   3   2      261.70      284.82      2.93 o 
   2   3   2     2888.22     2953.95     30.42 o 
   3   3   2     2267.20     2316.65     18.88 o 
   4   3   2      209.93      185.37      1.90 o 
   5   3   2      161.56      156.08      2.01 o 
   6   3   2       19.27        8.10      1.08 o 
   7   3   2      550.03      496.84      6.97 o 
   8   3   2      941.23      904.53     11.44 o 
   9   3   2      364.13      363.32      6.02 o 
  10   3   2      207.10      234.03      3.92 o 
  11   3   2      334.17      332.77      6.51 o 
  12   3   2      298.49      309.42      6.57 o 
  13   3   2      372.75      350.92      7.29 o 
  14   3   2       21.35       27.98      3.25 o 
  15   3   2      125.47      141.38      5.33 o 
 -13   4   2      109.12      106.96      4.69 o 
 -12   4   2        6.54        3.48      2.36 o 
 -11   4   2      342.33      332.01      7.88 o 
 -10   4   2      147.61      147.49      4.67 o 
  -9   4   2      172.64      166.87      5.65 o 
  -8   4   2      293.16      275.74      4.40 o 
  -7   4   2      547.96      574.17      7.59 o 
  -6   4   2     1655.18     1645.25     16.32 o 
  -5   4   2      869.57      801.13      8.32 o 
  -4   4   2       82.73       67.75      1.47 o 
  -3   4   2      650.66      734.22      6.63 o 
  -2   4   2      772.95      711.33      8.23 o 
  -1   4   2    11664.63    12121.69    102.46 o 
   0   4   2       48.90       44.13      1.37 o 
   1   4   2      280.70      309.44      3.23 o 
   2   4   2     3373.12     3421.73     31.09 o 
   3   4   2     2234.43     2247.16     17.68 o 
   4   4   2      448.00      431.65      3.82 o 
   5   4   2      182.46      207.18      2.48 o 
   6   4   2     1904.04     1917.68     19.29 o 
   7   4   2     1421.31     1411.36     14.53 o 
   8   4   2     1315.94     1322.94     14.00 o 
   9   4   2        2.16       -0.23      1.27 o 
  10   4   2      230.78      270.15      5.16 o 
  11   4   2     1002.78      941.20     13.16 o 
  12   4   2      589.54      592.59      8.83 o 
  13   4   2       84.10       85.17      4.13 o 
  14   4   2       43.62       44.06      5.42 o 
  15   4   2      245.33      231.07      7.75 o 
 -13   5   2      107.58       97.01      4.38 o 
 -12   5   2        0.80       -0.71      2.39 o 
 -11   5   2      319.51      314.68      8.34 o 
 -10   5   2      484.53      474.47      7.01 o 
  -9   5   2       43.90       41.67      2.11 o 
  -8   5   2        1.55        2.46      1.29 o 
  -7   5   2       24.10       27.81      1.30 o 
  -6   5   2      435.60      398.03      4.78 o 
  -5   5   2     1495.47     1415.75     15.38 o 
  -4   5   2      128.58      108.17      2.35 o 
  -3   5   2       31.80       43.46      1.52 o 
  -2   5   2     1212.28     1123.79      9.55 o 
  -1   5   2     8964.88     9423.15     75.75 o 
   0   5   2      157.79      214.90      2.42 o 
   1   5   2        4.32        3.93      0.72 o 
   2   5   2     1340.89     1277.17     15.15 o 
   3   5   2     1350.13     1327.83     12.11 o 
   4   5   2      101.92       90.49      1.87 o 
   5   5   2       37.26       39.10      1.30 o 
   6   5   2      504.95      463.90      5.34 o 
   7   5   2     1479.35     1455.15     15.41 o 
   8   5   2     1147.14     1130.91     11.40 o 
   9   5   2      130.11      112.87      2.91 o 
  10   5   2      192.76      198.64      4.70 o 
  11   5   2     1401.30     1363.64     17.78 o 
  12   5   2      692.48      669.15     10.13 o 
  13   5   2       10.39       13.50      2.62 o 
  14   5   2       22.17       15.79      3.70 o 
  15   5   2      119.39      117.53      5.32 o 
 -13   6   2       24.59       29.80      3.00 o 
 -12   6   2       57.79       59.63      3.17 o 
 -11   6   2      226.81      226.27      5.20 o 
 -10   6   2      376.04      362.81      6.75 o 
  -9   6   2        2.86        4.62      1.96 o 
  -8   6   2        3.45        2.33      1.80 o 
  -7   6   2      732.11      718.05      9.55 o 
  -6   6   2      220.03      202.52      3.65 o 
  -5   6   2      630.44      623.61      7.65 o 
  -4   6   2      135.11      174.70      3.21 o 
  -3   6   2     3970.55     4182.83     43.12 o 
  -2   6   2       79.53      147.58      2.25 o 
  -1   6   2       29.14       17.14      1.11 o 
   0   6   2      271.79      327.14      3.47 o 
   1   6   2       42.31       72.98      2.20 o 
   2   6   2      115.83       69.21      2.03 o 
   3   6   2     1875.73     1839.84     23.51 o 
   4   6   2      209.13      200.70      2.76 o 
   5   6   2      764.06      769.73      7.29 o 
   6   6   2      936.42      936.41     12.42 o 
   7   6   2     1661.25     1604.47     15.73 o 
   8   6   2      486.09      480.83      6.47 o 
   9   6   2       60.45       65.02      2.64 o 
  10   6   2      146.57      145.27      4.31 o 
  11   6   2     1355.46     1311.54     17.42 o 
  12   6   2      674.18      672.44     10.50 o 
  13   6   2       24.80       27.37      3.15 o 
  14   6   2       10.59        3.22      3.56 o 
 -12   7   2      259.84      251.93      7.49 o 
 -11   7   2      177.53      185.05      8.11 o 
 -10   7   2      193.96      184.43      5.90 o 
  -9   7   2       85.96       93.84      4.43 o 
  -8   7   2      299.94      281.09      7.08 o 
  -7   7   2     1500.81     1462.55     19.95 o 
  -6   7   2      333.05      329.90      5.03 o 
  -5   7   2      269.94      258.66      4.30 o 
  -4   7   2      186.38      218.33      3.36 o 
  -3   7   2      724.22      703.27      8.47 o 
  -2   7   2     1602.92     1580.77     14.94 o 
  -1   7   2     1197.28     1169.26     13.57 o 
   0   7   2       54.55       51.31      1.46 o 
   1   7   2       97.37       85.51      2.23 o 
   2   7   2      786.62      816.43      9.07 o 
   3   7   2     2730.36     2725.23     27.23 o 
   4   7   2      641.39      633.87      6.62 o 
   5   7   2      395.11      394.62      4.69 o 
   6   7   2     2507.38     2483.32     23.49 o 
   7   7   2      887.74      873.73     10.00 o 
   8   7   2        6.54        6.78      1.97 o 
   9   7   2       19.11       17.10      2.27 o 
  10   7   2      297.80      298.18      6.31 o 
  11   7   2      257.82      238.56      6.30 o 
  12   7   2      273.87      301.90      6.79 o 
  13   7   2       77.39       81.75      4.10 o 
  14   7   2        3.42        0.18      3.23 o 
 -12   8   2      208.11      208.98      7.11 o 
 -11   8   2      280.26      274.80      8.00 o 
 -10   8   2      304.92      296.25     11.22 o 
  -9   8   2        1.76        0.17      3.13 o 
  -8   8   2      273.21      274.87      7.27 o 
  -7   8   2      466.22      430.98      9.19 o 
  -6   8   2     1121.61     1114.47     14.36 o 
  -5   8   2      236.14      229.78      4.28 o 
  -4   8   2       83.83       90.69      2.29 o 
  -3   8   2     1115.22     1117.68     11.77 o 
  -2   8   2     3727.93     3813.97     34.62 o 
  -1   8   2      509.97      459.02      5.76 o 
   0   8   2        3.55        2.93      1.23 o 
   1   8   2        5.82        5.76      1.35 o 
   2   8   2     2042.43     1972.81     18.91 o 
   3   8   2      754.68      728.67      8.01 o 
   4   8   2        6.00        4.52      1.20 o 
   5   8   2      442.26      430.53      5.86 o 
   6   8   2     2678.85     2667.47     25.34 o 
   7   8   2     1551.50     1544.80     17.99 o 
   8   8   2      265.17      253.64      4.55 o 
   9   8   2       19.11       20.40      3.32 o 
  10   8   2      825.51      818.15     12.33 o 
  11   8   2      674.41      678.97     11.04 o 
  12   8   2      389.92      408.08      9.22 o 
  13   8   2      213.78      234.69      7.32 o 
  14   8   2      152.50      155.15      6.32 o 
 -11   9   2      189.77      193.24      7.15 o 
 -10   9   2      313.40      323.38      8.85 o 
  -9   9   2        2.74        4.56      3.61 o 
  -8   9   2       75.06       73.62      4.56 o 
  -7   9   2      276.35      269.89     12.11 o 
  -6   9   2      458.04      452.30      8.29 o 
  -5   9   2      132.03      121.54      3.65 o 
  -4   9   2        1.50        3.39      1.47 o 
  -3   9   2     1141.06     1134.93     12.14 o 
  -2   9   2     1542.27     1502.32     15.47 o 
  -1   9   2      689.30      694.32      8.06 o 
   0   9   2       72.09       68.21      2.41 o 
   1   9   2      452.24      471.82      6.62 o 
   2   9   2     1104.23     1106.11     11.47 o 
   3   9   2        8.73        7.86      1.36 o 
   4   9   2      366.07      345.25      4.65 o 
   5   9   2       31.31       31.39      1.88 o 
   6   9   2      288.66      283.48      5.19 o 
   7   9   2      842.22      811.18      9.87 o 
   8   9   2     1080.12     1071.94     12.38 o 
   9   9   2      477.85      459.07      8.49 o 
  10   9   2      701.28      722.58     13.14 o 
  11   9   2     1480.53     1508.40     23.16 o 
  12   9   2      125.66      115.47      5.59 o 
  13   9   2        2.13        6.26      4.14 o 
 -10  10   2      415.18      435.48      9.04 o 
  -9  10   2       16.88       25.61      4.40 o 
  -8  10   2       70.75       81.33      4.92 o 
  -7  10   2      185.32      197.05      7.22 o 
  -6  10   2      488.93      478.04      8.85 o 
  -5  10   2      107.12      108.79      3.75 o 
  -4  10   2      152.73      161.28      4.48 o 
  -3  10   2     1406.58     1359.70     15.55 o 
  -2  10   2     1625.07     1549.82     17.39 o 
  -1  10   2      339.01      330.73      4.96 o 
   0  10   2      147.76      140.84      3.40 o 
   1  10   2      728.96      715.15      8.64 o 
   2  10   2      491.69      459.66      6.68 o 
   3  10   2     1210.95     1108.47     12.71 o 
   4  10   2        1.94        2.29      2.06 o 
   5  10   2      461.99      444.89      7.14 o 
   6  10   2       74.35       69.61      3.14 o 
   7  10   2     1181.45     1170.68     14.63 o 
   8  10   2      348.11      318.03     11.43 o 
   9  10   2        1.39        0.64      2.98 o 
  10  10   2       56.11       65.57      4.76 o 
  11  10   2      199.01      213.10      7.32 o 
  12  10   2       59.90       59.19      5.19 o 
  -9  11   2        7.01        9.50      3.83 o 
  -8  11   2       51.35       60.91      4.51 o 
  -7  11   2      216.07      218.96      8.07 o 
  -6  11   2      125.44      127.23      7.84 o 
  -5  11   2        1.23       -1.29      3.03 o 
  -4  11   2       80.60       90.17      3.93 o 
  -3  11   2      295.69      305.40      5.65 o 
  -2  11   2      345.96      357.14      5.54 o 
  -1  11   2       37.03       30.68      2.23 o 
   0  11   2      169.48      133.99      3.86 o 
   1  11   2      100.93      125.66      3.64 o 
   2  11   2      550.65      512.53      7.52 o 
   3  11   2     1177.85     1066.66     14.80 o 
   4  11   2      128.29      110.91      3.99 o 
   5  11   2      596.46      575.88      9.47 o 
   6  11   2      340.74      325.25      6.92 o 
   7  11   2      560.28      561.81      9.59 o 
   8  11   2        8.86        9.67      3.63 o 
   9  11   2      221.36      217.39      8.44 o 
  10  11   2      214.32      216.30      8.61 o 
  11  11   2      138.30      148.35      7.51 o 
  12  11   2        6.00       21.79      9.79 o 
  -8  12   2       22.81       23.01      5.61 o 
  -7  12   2       15.82       16.66      3.90 o 
  -6  12   2       10.85       10.05      3.19 o 
  -5  12   2      242.43      228.10      5.94 o 
  -4  12   2      140.24      141.02      4.60 o 
  -3  12   2      411.72      434.17      7.13 o 
  -2  12   2      161.39      164.95      6.90 o 
  -1  12   2        1.11        0.18      2.26 o 
   0  12   2        0.74        1.95      2.19 o 
   1  12   2      821.59      819.42     11.83 o 
   2  12   2      188.26      176.91      5.00 o 
   3  12   2      114.36      118.06      4.19 o 
   4  12   2       13.53       16.45      3.09 o 
   5  12   2      541.61      533.72      9.61 o 
   6  12   2       88.97       95.88      4.39 o 
   7  12   2      330.59      339.01      8.93 o 
   8  12   2        4.50        6.46      3.97 o 
   9  12   2      129.81      124.29      7.03 o 
  10  12   2      468.79      473.48     15.89 o 
  -7  13   2       80.54       74.36      7.46 o 
  -6  13   2       79.68       78.46      8.05 o 
  -5  13   2      123.53      109.50      6.91 o 
  -4  13   2      362.77      332.28     10.22 o 
  -3  13   2      126.00      120.01      5.85 o 
  -2  13   2      242.91      258.36      7.88 o 
  -1  13   2       92.42      103.50      4.81 o 
   0  13   2       38.67       39.59      3.86 o 
   1  13   2      322.91      321.12      6.87 o 
   2  13   2      659.84      635.78     11.01 o 
   3  13   2      114.28      114.78      4.56 o 
   4  13   2       83.60       77.13      5.06 o 
   5  13   2      105.80      104.87      5.27 o 
   6  13   2     1038.96     1103.92     16.18 o 
   7  13   2       30.80       31.06      4.60 o 
   8  13   2       26.31       33.17      4.81 o 
   9  13   2       74.24       86.44      6.92 o 
  -5  14   2        0.69       -1.09      6.20 o 
  -4  14   2        3.63       -4.53      4.53 o 
  -3  14   2      127.82      140.71      9.57 o 
  -2  14   2      421.82      454.16     16.84 o 
  -1  14   2        6.35       13.01      3.81 o 
   0  14   2       83.08       84.60      6.70 o 
   1  14   2       83.59       97.08      6.40 o 
   2  14   2      337.68      330.88      9.02 o 
   3  14   2        3.02       -0.63      3.87 o 
   4  14   2        4.16        5.56      4.19 o 
   5  14   2      114.29      127.33      6.05 o 
   6  14   2      141.64      125.19      7.47 o 
   7  14   2       50.72       47.61      6.23 o 
   8  14   2        7.83        4.31      5.56 o 
  -3  15   2       75.41       92.98      8.59 o 
  -2  15   2      358.82      431.88     21.00 o 
  -1  15   2       98.37      118.37      8.80 o 
   0  15   2       24.12       15.89      5.28 o 
   1  15   2       95.42      118.16      7.29 o 
   2  15   2      154.53      159.80      7.78 o 
   3  15   2      192.80      221.15      9.07 o 
   4  15   2       37.11       52.63      5.16 o 
   5  15   2       83.77       81.74      7.22 o 
  -2 -13   3       23.75       20.77      8.21 o 
  -1 -13   3       15.40       15.25      5.57 o 
   0 -13   3        3.68        8.93      5.34 o 
   1 -13   3      107.10      115.56      7.28 o 
   2 -13   3       38.33       52.69      7.36 o 
   3 -13   3       29.21       29.22      7.25 o 
  -5 -12   3       99.98      106.31      7.60 o 
  -4 -12   3        0.09       -1.28      4.97 o 
  -3 -12   3      176.59      198.25      8.66 o 
  -2 -12   3      253.90      259.79      7.94 o 
  -1 -12   3      293.10      300.52      9.90 o 
   0 -12   3        2.46        9.28      4.87 o 
   1 -12   3       35.72       40.51      5.54 o 
   2 -12   3      504.17      561.69     13.63 o 
   3 -12   3      326.72      348.89     22.58 o 
   4 -12   3      434.46      444.28     20.84 o 
   5 -12   3      595.29      585.43     24.31 o 
   6 -12   3      530.57      551.01     23.05 o 
  -7 -11   3       74.75       70.25      8.37 o 
  -6 -11   3      177.34      193.35      8.63 o 
  -5 -11   3      171.07      169.18      7.01 o 
  -4 -11   3       76.24       76.83      6.32 o 
  -3 -11   3        5.18        1.78      3.82 o 
  -2 -11   3      220.17      229.57      7.24 o 
  -1 -11   3      375.84      356.63     10.85 o 
   0 -11   3       36.57       41.31      4.20 o 
   1 -11   3        5.23       -0.95      5.36 o 
   2 -11   3     1095.24     1093.60     25.98 o 
   3 -11   3      118.38      101.99      7.70 o 
   4 -11   3       18.95       15.16      7.89 o 
   5 -11   3        4.95        4.46      5.12 o 
   6 -11   3      212.95      214.92      9.59 o 
   7 -11   3      176.44      184.26      9.08 o 
   8 -11   3       27.69       19.44      5.57 o 
  -9 -10   3        2.84       -1.26     11.05 o 
  -8 -10   3        4.21        5.48      5.45 o 
  -7 -10   3      175.49      172.67      7.00 o 
  -6 -10   3      255.52      248.07      8.19 o 
  -5 -10   3      117.34      121.34      6.56 o 
  -4 -10   3      160.53      126.01      9.07 o 
  -3 -10   3       36.97       47.61      3.69 o 
  -2 -10   3      628.02      612.62     10.99 o 
  -1 -10   3      132.65      118.08      5.33 o 
   0 -10   3        1.64        1.70      3.66 o 
   1 -10   3        6.65        6.10      3.81 o 
   2 -10   3      819.01      796.80     19.62 o 
   3 -10   3        8.54        8.84      3.87 o 
   4 -10   3       38.91       45.21      4.58 o 
   5 -10   3        1.59        7.11      3.76 o 
   6 -10   3      213.50      224.49      7.59 o 
   7 -10   3      281.53      269.69      8.20 o 
   8 -10   3        4.82        3.75      3.82 o 
   9 -10   3       54.60       62.48      4.85 o 
 -10  -9   3      204.27      202.11      9.09 o 
  -9  -9   3        0.29        2.59      5.10 o 
  -8  -9   3       65.04       60.66      6.21 o 
  -7  -9   3      226.75      221.83      7.85 o 
  -6  -9   3      217.08      208.52      7.32 o 
  -5  -9   3       33.15       33.37      4.28 o 
  -4  -9   3       53.53       37.05      3.21 o 
  -3  -9   3      241.67      247.04      6.03 o 
  -2  -9   3     1253.88     1155.55     16.15 o 
  -1  -9   3      186.58      183.65      6.13 o 
   0  -9   3        5.66       -1.00      2.58 o 
   1  -9   3      597.63      556.40      9.37 o 
   2  -9   3       49.36       50.99      3.16 o 
   3  -9   3      383.04      398.36      8.40 o 
   4  -9   3       85.12       81.38      4.08 o 
   5  -9   3       16.74       25.19      4.15 o 
   6  -9   3       29.78       29.93      3.27 o 
   7  -9   3      342.76      347.75      9.30 o 
   8  -9   3        2.03        1.24      3.39 o 
   9  -9   3        5.00        3.95      3.51 o 
  10  -9   3      244.62      256.61      7.41 o 
  11  -9   3      296.15      315.51      8.08 o 
 -10  -8   3      199.28      220.75      9.07 o 
  -9  -8   3       14.27       13.18      5.10 o 
  -8  -8   3       63.02       62.37      5.52 o 
  -7  -8   3      135.60      135.84      5.72 o 
  -6  -8   3      376.12      351.77      8.54 o 
  -5  -8   3       58.95       52.48      4.12 o 
  -4  -8   3      127.36      139.28      5.47 o 
  -3  -8   3     2002.85     1838.81     26.82 o 
  -2  -8   3      185.09      192.19      6.73 o 
  -1  -8   3       56.91       54.93      2.85 o 
   0  -8   3      152.30      134.65      3.90 o 
   1  -8   3      863.19      869.16     11.39 o 
   2  -8   3      166.05      159.08      5.01 o 
   3  -8   3      674.64      674.78      9.15 o 
   4  -8   3      105.68      112.80      3.89 o 
   5  -8   3      792.01      809.63     15.09 o 
   6  -8   3      276.90      275.55      6.65 o 
   7  -8   3      221.24      219.49      5.60 o 
   8  -8   3       76.18       70.44      3.69 o 
   9  -8   3       71.32       74.08      4.07 o 
  10  -8   3      244.18      241.79      6.74 o 
  11  -8   3      137.85      152.36      5.92 o 
  12  -8   3       70.06       76.49      5.12 o 
 -11  -7   3      315.46      331.60     10.14 o 
 -10  -7   3       66.63       65.66      6.38 o 
  -9  -7   3        3.07        0.00      3.55 o 
  -8  -7   3      535.51      528.95     10.78 o 
  -7  -7   3      257.63      250.36      8.01 o 
  -6  -7   3       14.45       18.22      3.25 o 
  -5  -7   3       19.22       14.79      2.65 o 
  -4  -7   3      229.49      217.55      4.59 o 
  -3  -7   3      813.69      838.30      9.60 o 
  -2  -7   3      602.64      568.91      8.19 o 
  -1  -7   3      238.64      213.08      3.94 o 
   0  -7   3        4.16        3.64      1.66 o 
   1  -7   3      372.44      371.64      6.02 o 
   2  -7   3     1103.34     1073.14     12.16 o 
   3  -7   3     1764.51     1728.78     18.39 o 
   4  -7   3     1967.43     1961.06     20.33 o 
   5  -7   3      732.15      751.18      9.65 o 
   6  -7   3     1636.68     1626.54     20.44 o 
   7  -7   3     1315.75     1338.39     18.94 o 
   8  -7   3        5.12        3.83      2.64 o 
   9  -7   3      387.21      408.66      7.26 o 
  10  -7   3      203.66      211.35      5.71 o 
  11  -7   3      307.70      305.83      6.99 o 
  12  -7   3        4.62        0.32      3.35 o 
 -12  -6   3       55.39       57.97      6.81 o 
 -11  -6   3      687.48      688.89     14.58 o 
 -10  -6   3       48.17       46.25      4.36 o 
  -9  -6   3        9.16        6.21      3.51 o 
  -8  -6   3      366.37      356.85      6.59 o 
  -7  -6   3      441.71      444.61     10.33 o 
  -6  -6   3       56.92       56.85      2.62 o 
  -5  -6   3        0.21        1.15      1.60 o 
  -4  -6   3       70.90       78.78      2.13 o 
  -3  -6   3     1358.80     1395.90     12.99 o 
  -2  -6   3     1728.16     1730.41     18.56 o 
  -1  -6   3      157.32      177.64      3.33 o 
   0  -6   3      133.05      157.61      3.27 o 
   1  -6   3      319.05      311.89      5.53 o 
   2  -6   3     1197.48     1146.27     13.49 o 
   3  -6   3     1376.38     1361.63     14.41 o 
   4  -6   3      646.22      702.45      8.12 o 
   5  -6   3      189.64      176.98      3.38 o 
   6  -6   3      211.94      220.03      4.37 o 
   7  -6   3       50.46       62.15      2.96 o 
   8  -6   3      363.97      387.46      6.79 o 
   9  -6   3      682.30      641.68      9.74 o 
  10  -6   3      607.22      645.55      9.71 o 
  11  -6   3      164.29      160.22      4.56 o 
  12  -6   3       23.71       20.52      3.23 o 
  13  -6   3       94.19       93.81      5.37 o 
 -12  -5   3      336.38      332.66     11.78 o 
 -11  -5   3      117.32      124.24      5.94 o 
 -10  -5   3      112.50      120.12      4.50 o 
  -9  -5   3       11.64        9.63      2.92 o 
  -8  -5   3      173.49      173.46      6.02 o 
  -7  -5   3      185.10      190.74      4.18 o 
  -6  -5   3      161.33      170.09      3.89 o 
  -5  -5   3        5.31        9.34      1.18 o 
  -4  -5   3       24.80       19.66      1.47 o 
  -3  -5   3     1329.56     1314.48     11.66 o 
  -2  -5   3     2004.38     2023.20     19.29 o 
  -1  -5   3       48.97       56.85      2.01 o 
   0  -5   3     1683.72     1646.91     17.11 o 
   1  -5   3     1985.24     2001.80     21.97 o 
   2  -5   3     1085.25     1059.62     10.45 o 
   3  -5   3      210.08      222.84      3.45 o 
   4  -5   3      702.38      753.43      8.38 o 
   5  -5   3       34.54       28.73      1.75 o 
   6  -5   3     1699.76     1758.39     21.00 o 
   7  -5   3      474.13      491.74      6.86 o 
   8  -5   3        6.89        5.28      1.55 o 
   9  -5   3      120.46      134.29      3.43 o 
  10  -5   3     1536.21     1543.63     20.59 o 
  11  -5   3       51.03       52.47      2.54 o 
  12  -5   3       73.90       78.99      3.90 o 
  13  -5   3       16.90       13.70      3.16 o 
  14  -5   3      344.24      378.60     18.63 o 
 -13  -4   3       74.86       80.20      9.79 o 
 -12  -4   3      280.99      300.52      8.75 o 
 -11  -4   3      122.27      129.56      5.12 o 
 -10  -4   3      195.61      207.69      5.38 o 
  -9  -4   3      132.75      141.37      4.11 o 
  -8  -4   3      502.91      483.25      6.73 o 
  -7  -4   3       40.65       34.15      2.09 o 
  -6  -4   3      190.18      174.63      4.00 o 
  -5  -4   3      191.86      214.07      3.90 o 
  -4  -4   3     1202.57     1229.33     11.52 o 
  -3  -4   3      485.98      427.23      5.12 o 
  -2  -4   3      936.38      905.86     11.53 o 
  -1  -4   3      559.11      532.53      8.44 o 
   0  -4   3     1351.96     1452.26     13.24 o 
   1  -4   3     2874.47     2935.60     40.05 o 
   2  -4   3      682.23      632.27      6.53 o 
   3  -4   3      509.11      485.87      5.25 o 
   4  -4   3        2.56        4.13      0.99 o 
   5  -4   3     1314.39     1258.49     16.89 o 
   6  -4   3     1190.27     1212.44     16.26 o 
   7  -4   3      311.33      306.64      5.09 o 
   8  -4   3        7.77        4.91      1.37 o 
   9  -4   3      835.62      839.22     10.33 o 
  10  -4   3      298.88      279.61      4.61 o 
  11  -4   3      188.38      186.31      4.84 o 
  14  -4   3      190.51      210.62     14.53 o 
 -13  -3   3      111.09      122.55      8.53 o 
 -12  -3   3      398.49      405.05      9.61 o 
 -11  -3   3      633.65      611.20      9.59 o 
 -10  -3   3      228.58      222.78      5.27 o 
  -9  -3   3        2.90        1.87      2.08 o 
  -8  -3   3     2777.62     2740.18     26.00 o 
  -7  -3   3      422.04      407.06      5.05 o 
  -6  -3   3      685.18      693.40      7.27 o 
  -5  -3   3      268.35      291.22      3.84 o 
  -4  -3   3     2393.27     2483.32     20.66 o 
  -3  -3   3       66.22       39.30      1.22 o 
  -2  -3   3      576.96      611.08      4.97 o 
  -1  -3   3        0.72        0.43      0.41 o 
   0  -3   3      115.31       98.53      1.69 o 
   1  -3   3     1469.60     1501.38     12.03 o 
   2  -3   3     1745.15     1854.65     15.17 o 
   3  -3   3      170.72      174.57      2.37 o 
   4  -3   3       20.34       39.90      1.46 o 
   5  -3   3     2780.66     2822.64     32.68 o 
   6  -3   3     1896.61     1936.23     24.95 o 
   7  -3   3       17.27       17.93      1.30 o 
   8  -3   3       22.01       22.84      2.01 o 
   9  -3   3     1741.86     1746.65     31.82 o 
  10  -3   3       48.12       47.53      2.46 o 
  11  -3   3      628.61      639.11     17.37 o 
  13  -3   3      224.04      231.14     13.89 o 
  14  -3   3      444.03      430.07     19.26 o 
 -13  -2   3       31.30       31.04      4.55 o 
 -12  -2   3      507.14      520.65     11.36 o 
 -11  -2   3      426.60      406.79      7.05 o 
 -10  -2   3       15.74       13.88      2.27 o 
  -9  -2   3      783.62      775.69      9.27 o 
  -8  -2   3      277.59      257.64      3.71 o 
  -7  -2   3      462.61      460.79      4.99 o 
  -6  -2   3      108.86      101.33      2.12 o 
  -5  -2   3      285.79      317.45      3.51 o 
  -4  -2   3       12.96       20.73      1.04 o 
  -3  -2   3     5515.79     6070.25     39.66 o 
  -2  -2   3       17.04       10.34      0.62 o 
  -1  -2   3      537.42      588.47      5.97 o 
   0  -2   3       19.48       15.08      0.77 o 
   1  -2   3      319.10      291.62      3.04 o 
   2  -2   3     2459.64     2570.13     20.03 o 
   3  -2   3      240.86      268.07      3.21 o 
   4  -2   3      103.56      177.16      2.42 o 
   5  -2   3       31.96       18.51      0.94 o 
   6  -2   3      211.79      170.48      3.10 o 
   7  -2   3     1271.11     1412.64     21.15 o 
   8  -2   3       23.55       34.47      2.68 o 
   9  -2   3     1175.09     1089.36     20.10 o 
  10  -2   3      482.14      473.04     15.31 o 
  11  -2   3      233.98      238.72      7.89 o 
  12  -2   3        4.90        4.96      2.35 o 
  13  -2   3      363.49      361.87     16.10 o 
  14  -2   3      581.11      559.22     22.10 o 
  15  -2   3      141.19      147.94     16.58 o 
 -13  -1   3      266.30      282.16      9.27 o 
 -12  -1   3      279.57      271.19      7.59 o 
 -11  -1   3      406.90      399.05      8.10 o 
 -10  -1   3       27.01       29.62      2.20 o 
  -9  -1   3      549.28      547.86      6.92 o 
  -8  -1   3       14.68       19.47      1.67 o 
  -7  -1   3     3451.24     3487.78     30.58 o 
  -6  -1   3       26.42       30.10      1.21 o 
  -5  -1   3      336.11      348.36      3.71 o 
  -4  -1   3     1750.15     1731.98     13.16 o 
  -3  -1   3     4128.06     4429.04     29.20 o 
  -2  -1   3      161.07      217.63      1.94 o 
  -1  -1   3      234.78      244.82      2.03 o 
   0  -1   3     4589.40     4779.81     38.42 o 
   1  -1   3      571.45      574.78      5.15 o 
   2  -1   3      989.46      981.03      8.33 o 
   3  -1   3       81.56       90.33      1.56 o 
   4  -1   3     1235.20     1244.17     13.44 o 
   5  -1   3      633.39      575.63      7.16 o 
   6  -1   3     1095.38     1062.85     16.38 o 
   7  -1   3       51.24       57.61      2.56 o 
   8  -1   3     1436.77     1474.31     37.89 o 
   9  -1   3      660.47      633.43     17.37 o 
  10  -1   3      227.73      211.32      6.12 o 
  11  -1   3        7.93        8.50      2.57 o 
  12  -1   3      178.31      158.82      4.19 o 
  13  -1   3      682.09      636.61     11.07 o 
  14  -1   3      298.72      307.51     17.05 o 
  15  -1   3      201.67      202.12      9.63 o 
 -13   0   3      291.38      317.50      9.41 o 
 -12   0   3      451.25      453.16      8.73 o 
 -11   0   3       30.99       32.66      3.09 o 
 -10   0   3        8.30        5.80      2.15 o 
  -9   0   3      561.51      559.49      7.06 o 
  -8   0   3      404.28      405.59      4.31 o 
  -7   0   3      436.97      420.97      4.30 o 
  -6   0   3      226.38      234.50      2.83 o 
  -5   0   3     1471.92     1655.97     13.17 o 
  -4   0   3     1809.25     1797.62     13.56 o 
  -3   0   3      267.43      219.57      1.95 o 
  -2   0   3       15.89       23.77      0.89 o 
  -1   0   3      365.80      365.09      2.75 o 
   0   0   3    11223.17    11548.04    124.25 o 
   1   0   3     7880.41     8150.88     69.51 o 
   2   0   3      915.06      919.51      8.74 o 
   3   0   3      113.98      130.70      2.04 o 
   4   0   3     1854.41     1946.49     22.78 o 
   5   0   3     3576.43     3833.50     50.12 o 
   6   0   3     1225.91     1241.18     18.99 o 
   7   0   3      205.78      256.62      4.57 o 
   8   0   3      281.16      246.84      5.34 o 
   9   0   3      554.22      572.09      9.61 o 
  10   0   3      293.93      288.42      5.72 o 
  11   0   3      163.15      136.60      3.97 o 
  12   0   3      276.68      245.06      5.56 o 
  13   0   3       40.12       37.87      2.36 o 
  14   0   3      609.63      602.86      9.47 o 
  15   0   3      322.99      331.33     10.11 o 
 -13   1   3      717.86      727.30     12.06 o 
 -12   1   3      444.93      447.84      8.49 o 
 -11   1   3      198.43      198.08      5.21 o 
 -10   1   3      161.96      163.84      4.06 o 
  -9   1   3     1845.85     1846.12     18.71 o 
  -8   1   3     3870.27     3976.12     34.22 o 
  -7   1   3      222.25      208.32      2.65 o 
  -6   1   3     1328.23     1481.42     11.83 o 
  -5   1   3     1060.04     1028.83      8.38 o 
  -4   1   3     2949.91     3032.98     22.29 o 
  -3   1   3      817.88      792.27      5.30 o 
  -2   1   3     2084.84     2183.71     14.41 o 
  -1   1   3      171.67      180.86      1.66 o 
   0   1   3    26326.80    26380.76    193.37 o 
   1   1   3    12611.94    12676.30    102.66 o 
   2   1   3      666.87      666.98      6.91 o 
   3   1   3      122.11      107.83      2.21 o 
   4   1   3     1106.94     1148.19     13.73 o 
   5   1   3     3905.01     4098.66     47.46 o 
   6   1   3     1827.31     1903.71     20.68 o 
   7   1   3        6.82        7.06      1.15 o 
   8   1   3      458.59      428.43      7.58 o 
   9   1   3      697.88      675.78     11.25 o 
  10   1   3       86.26       93.07      5.27 o 
  11   1   3      122.36      107.35      4.54 o 
  12   1   3       20.11       18.78      2.25 o 
  13   1   3      676.38      698.86     10.84 o 
  14   1   3      811.25      746.20     11.63 o 
  15   1   3        2.78       -1.23      2.64 o 
 -13   2   3      209.66      229.19      6.00 o 
 -12   2   3      383.15      385.77      7.53 o 
 -11   2   3      524.34      501.12      9.98 o 
 -10   2   3       93.43       85.94      2.61 o 
  -9   2   3      235.07      238.86      4.10 o 
  -8   2   3     1712.40     1731.95     16.28 o 
  -7   2   3     1935.71     1924.22     17.89 o 
  -6   2   3     3274.12     3503.54     28.63 o 
  -5   2   3      223.09      201.52      2.48 o 
  -4   2   3     5184.57     5523.19     41.77 o 
  -3   2   3     3875.77     4068.37     33.10 o 
  -2   2   3     3017.35     3141.53     21.27 o 
  -1   2   3     4562.12     4811.57     32.58 o 
   0   2   3    17021.66    17275.33    129.67 o 
   1   2   3     1743.69     1781.86     16.33 o 
   2   2   3      101.28       97.17      1.99 o 
   3   2   3      550.03      564.17      5.65 o 
   4   2   3     3935.41     4114.88     40.03 o 
   5   2   3      517.45      464.06      5.59 o 
   6   2   3     2093.21     2308.29     24.71 o 
   7   2   3        3.82        2.11      0.82 o 
   8   2   3     1572.99     1623.17     19.56 o 
   9   2   3      591.91      567.34     10.15 o 
  10   2   3      248.65      265.91      6.14 o 
  11   2   3        3.51        0.17      2.33 o 
  12   2   3      123.40      127.80      4.11 o 
  13   2   3      768.06      775.29     12.09 o 
  14   2   3      248.35      256.80      6.02 o 
  15   2   3       10.42        6.35      2.99 o 
 -13   3   3      105.86      114.07      4.18 o 
 -12   3   3      315.52      308.41      6.41 o 
 -11   3   3       83.96       88.22      3.12 o 
 -10   3   3        1.47       -0.22      1.74 o 
  -9   3   3       66.17       64.20      2.35 o 
  -8   3   3      494.66      485.14      5.38 o 
  -7   3   3      959.22      913.46      8.96 o 
  -6   3   3      389.57      429.21      4.44 o 
  -5   3   3     1035.90     1004.18      8.59 o 
  -4   3   3      770.31      989.33      8.34 o 
  -3   3   3     1121.90     1129.64      8.98 o 
  -2   3   3      293.07      324.33      2.68 o 
  -1   3   3     1844.16     1868.30     13.87 o 
   0   3   3     5762.09     5803.51     46.83 o 
   1   3   3      690.02      644.54      6.32 o 
   2   3   3      120.65      122.24      1.74 o 
   3   3   3     1117.84     1137.93     10.19 o 
   4   3   3      111.15       86.04      1.57 o 
   5   3   3     6282.21     6702.37     62.93 o 
   6   3   3     6451.13     7097.73     69.06 o 
   7   3   3       59.51       66.66      3.09 o 
   8   3   3     1768.21     1827.52     21.75 o 
   9   3   3     2357.41     2485.61     29.72 o 
  10   3   3     1670.42     1566.75     19.25 o 
  11   3   3      129.21       96.36      3.65 o 
  12   3   3      476.02      470.06      8.34 o 
  13   3   3      742.38      740.40     11.91 o 
  14   3   3      321.81      352.11      7.35 o 
  15   3   3        2.42        4.09      3.33 o 
 -13   4   3      158.92      152.73      5.75 o 
 -12   4   3       84.19       91.01      4.26 o 
 -11   4   3       70.36       67.78      3.27 o 
 -10   4   3       81.16       79.09      3.20 o 
  -9   4   3      285.65      282.97      4.44 o 
  -8   4   3      309.68      290.95      3.72 o 
  -7   4   3      581.09      571.60      6.01 o 
  -6   4   3       13.01       17.22      1.24 o 
  -5   4   3       42.32       29.35      1.06 o 
  -4   4   3     1783.03     1709.85     17.08 o 
  -3   4   3      669.63      606.06      5.40 o 
  -2   4   3       20.67       22.01      0.70 o 
  -1   4   3     1320.55     1389.98     10.94 o 
   0   4   3      609.26      685.59      6.57 o 
   1   4   3    11242.41    11223.14     96.12 o 
   2   4   3      210.42      218.27      3.25 o 
   3   4   3      804.10      826.26      7.68 o 
   4   4   3     1101.07     1062.99     10.33 o 
   5   4   3     9296.46    10076.25     90.91 o 
   6   4   3      321.21      429.63      5.74 o 
   7   4   3        8.73       21.60      2.24 o 
   8   4   3      524.54      478.52      7.63 o 
   9   4   3      804.83      775.43     10.86 o 
  10   4   3      570.25      499.22      7.13 o 
  11   4   3        9.97        2.94      1.97 o 
  12   4   3      247.38      231.88      8.07 o 
  13   4   3      532.34      532.52      9.66 o 
  14   4   3      295.63      315.61      7.28 o 
  15   4   3       61.86       67.59      6.84 o 
 -13   5   3      359.39      345.14      8.33 o 
 -12   5   3       46.84       47.21      3.34 o 
 -11   5   3        0.97        0.98      2.48 o 
 -10   5   3      141.26      138.12      5.74 o 
  -9   5   3      759.78      749.11     10.01 o 
  -8   5   3     1287.18     1257.55     15.42 o 
  -7   5   3      126.16      127.87      2.83 o 
  -6   5   3       73.48       72.20      2.03 o 
  -5   5   3     1048.94     1049.66     10.91 o 
  -4   5   3     1070.84     1044.55     10.09 o 
  -3   5   3      152.55      229.21      2.76 o 
  -2   5   3        0.28        2.03      0.93 o 
  -1   5   3      689.72      691.91      6.49 o 
   0   5   3      659.78      575.75      5.59 o 
   1   5   3     5812.04     6167.59     52.40 o 
   2   5   3        3.44        7.54      0.86 o 
   3   5   3      562.81      550.78      5.88 o 
   4   5   3     4543.14     4678.14     45.64 o 
   5   5   3     1199.40     1125.42     11.07 o 
   6   5   3       21.51        9.57      1.26 o 
   7   5   3        2.35        1.11      1.38 o 
   8   5   3     2246.46     2223.81     24.57 o 
   9   5   3     1225.19     1175.18     13.80 o 
  10   5   3      107.24      121.14      3.69 o 
  11   5   3      208.79      182.52      4.54 o 
  12   5   3      562.01      550.60      8.67 o 
  13   5   3      479.42      481.81      9.83 o 
  14   5   3      294.19      321.50      7.68 o 
  15   5   3       14.92       27.44      3.95 o 
 -13   6   3      188.21      193.56      9.47 o 
 -12   6   3       36.00       31.75      6.20 o 
 -11   6   3        3.49        1.79      3.19 o 
 -10   6   3       88.83       93.65      3.77 o 
  -9   6   3      551.24      526.63      8.74 o 
  -8   6   3     1719.74     1686.98     22.79 o 
  -7   6   3        1.14        0.75      1.40 o 
  -6   6   3       88.56       88.12      3.20 o 
  -5   6   3     1292.70     1313.59     13.49 o 
  -4   6   3     1624.17     1607.00     15.83 o 
  -3   6   3       24.41       26.06      1.82 o 
  -2   6   3     1187.30     1246.39     11.23 o 
  -1   6   3     2886.85     3043.10     26.82 o 
   0   6   3     2927.10     2970.03     24.21 o 
   1   6   3     1881.97     1915.94     18.03 o 
   2   6   3     1084.57     1198.63     12.07 o 
   3   6   3      947.45      985.36     12.40 o 
   4   6   3     2042.21     2116.66     23.38 o 
   5   6   3     1019.27     1018.31      9.71 o 
   6   6   3      246.42      274.28      3.86 o 
   7   6   3       37.75       54.01      2.02 o 
   8   6   3      646.57      625.36      9.01 o 
   9   6   3     1474.84     1488.25     16.09 o 
  10   6   3       91.13      103.46      4.06 o 
  11   6   3      107.14      100.04      5.11 o 
  12   6   3      487.15      485.08      8.30 o 
  13   6   3      546.03      559.08      9.21 o 
  14   6   3      389.76      403.92      9.11 o 
  15   6   3       11.15       10.00      3.91 o 
 -12   7   3       46.20       41.46      4.44 o 
 -11   7   3        0.34       -3.57      3.57 o 
 -10   7   3      213.11      216.09      6.96 o 
  -9   7   3      201.22      212.05      6.47 o 
  -8   7   3       50.96       49.21      5.30 o 
  -7   7   3        1.22        7.02      2.62 o 
  -6   7   3       95.18       87.20      2.68 o 
  -5   7   3      190.07      172.41      3.55 o 
  -4   7   3      289.58      261.59      3.81 o 
  -3   7   3     2314.54     2458.71     24.39 o 
  -2   7   3       68.78       69.08      1.88 o 
  -1   7   3     2269.23     2326.83     21.70 o 
   0   7   3     1788.19     1784.40     15.81 o 
   1   7   3      732.94      738.53      7.75 o 
   2   7   3       44.72       46.68      1.87 o 
   3   7   3      109.94       99.01      2.96 o 
   4   7   3     2130.66     1997.93     21.85 o 
   5   7   3      823.11      807.99      8.54 o 
   6   7   3      260.89      252.57      3.88 o 
   7   7   3       60.46       60.60      2.25 o 
   8   7   3     1451.22     1477.80     14.87 o 
   9   7   3      580.11      570.82      8.13 o 
  10   7   3      177.50      186.15      5.01 o 
  11   7   3      143.47      148.50      4.73 o 
  12   7   3      880.19      894.38     15.99 o 
  13   7   3      396.15      371.24      7.62 o 
  14   7   3      259.75      290.13      6.72 o 
 -12   8   3       50.59       55.60      4.87 o 
 -11   8   3       13.54        9.24      4.15 o 
 -10   8   3       78.92       89.31      5.04 o 
  -9   8   3      243.61      256.29      7.38 o 
  -8   8   3       27.99       32.89      3.53 o 
  -7   8   3      446.07      405.96      7.76 o 
  -6   8   3      612.84      643.79      9.33 o 
  -5   8   3     1031.89     1036.34     12.21 o 
  -4   8   3      504.84      487.83      6.02 o 
  -3   8   3       12.06       11.66      1.38 o 
  -2   8   3     2778.02     2962.22     25.84 o 
  -1   8   3       97.94       69.81      2.34 o 
   0   8   3     2166.48     2226.04     21.01 o 
   1   8   3      220.16      200.86      3.27 o 
   2   8   3      105.30      123.59      2.86 o 
   3   8   3     1447.30     1381.11     14.63 o 
   4   8   3       99.30      107.05      2.83 o 
   5   8   3      208.88      204.80      3.41 o 
   6   8   3     1874.30     1816.48     17.75 o 
   7   8   3       90.48       84.79      3.91 o 
   8   8   3      266.55      266.85      4.69 o 
   9   8   3      959.09      966.62     13.39 o 
  10   8   3      627.92      620.83     10.07 o 
  11   8   3        4.73        6.12      2.94 o 
  12   8   3      230.15      215.69      6.08 o 
  13   8   3      321.47      315.60      8.18 o 
  14   8   3      396.83      422.18      9.64 o 
 -11   9   3       14.70       15.77      4.37 o 
 -10   9   3       41.88       53.11      4.78 o 
  -9   9   3      149.45      170.66      6.59 o 
  -8   9   3      255.89      250.90      7.43 o 
  -7   9   3       33.94       30.66      3.60 o 
  -6   9   3      474.28      478.81      8.65 o 
  -5   9   3      224.12      212.84      4.91 o 
  -4   9   3      229.63      233.30      3.97 o 
  -3   9   3       75.24       77.46      2.43 o 
  -2   9   3      102.21       99.09      4.13 o 
  -1   9   3      274.58      263.59      4.22 o 
   0   9   3      310.28      326.85      4.91 o 
   1   9   3      641.93      620.31      7.26 o 
   2   9   3       72.89       74.60      2.38 o 
   3   9   3      457.28      446.00      6.06 o 
   4   9   3      470.44      455.83      5.87 o 
   5   9   3     1966.27     1900.97     17.73 o 
   6   9   3       90.07       88.77      2.68 o 
   7   9   3      402.65      410.28      6.16 o 
   8   9   3      381.06      367.87      5.79 o 
   9   9   3       19.95       19.57      2.64 o 
  10   9   3      407.07      402.43      7.96 o 
  11   9   3       12.50       10.08      3.69 o 
  12   9   3       25.78       31.93      4.29 o 
  13   9   3      172.34      186.31      6.80 o 
 -10  10   3      137.81      153.77      7.06 o 
  -9  10   3      193.20      181.89      9.90 o 
  -8  10   3      187.95      194.80      7.21 o 
  -7  10   3        3.95        0.68      3.05 o 
  -6  10   3      100.31       95.14      4.22 o 
  -5  10   3      507.06      506.72      8.23 o 
  -4  10   3        5.24        4.95      2.46 o 
  -3  10   3      111.40      102.60      3.07 o 
  -2  10   3      118.61      127.85      3.48 o 
  -1  10   3       20.83       24.40      2.12 o 
   0  10   3      805.64      816.75     10.24 o 
   1  10   3      156.02      149.60      3.82 o 
   2  10   3      630.57      619.35      8.61 o 
   3  10   3      997.90      961.48     10.46 o 
   4  10   3     2834.56     2812.04     25.28 o 
   5  10   3      279.44      260.31      5.18 o 
   6  10   3       24.70       33.18      3.32 o 
   7  10   3      210.38      207.22      5.11 o 
   8  10   3      575.95      563.44      8.56 o 
   9  10   3      816.65      826.17     12.78 o 
  10  10   3       31.58       35.05      4.06 o 
  11  10   3      450.94      424.52      9.88 o 
  12  10   3      208.53      192.14      7.04 o 
  13  10   3      263.43      256.67     11.53 o 
  -9  11   3      104.69      107.40      7.95 o 
  -8  11   3        4.21        5.57      4.17 o 
  -7  11   3        0.17       -1.29      3.53 o 
  -6  11   3      128.53      128.59      8.16 o 
  -5  11   3      400.61      397.69      8.17 o 
  -4  11   3       21.27       25.25      2.79 o 
  -3  11   3       68.30       69.03      3.38 o 
  -2  11   3      138.15      133.84      3.71 o 
  -1  11   3      291.29      283.85      5.16 o 
   0  11   3     1176.17     1171.89     15.36 o 
   1  11   3      337.69      316.98      5.71 o 
   2  11   3      113.41       98.94      3.74 o 
   3  11   3     1406.69     1297.28     15.82 o 
   4  11   3      351.47      345.69      6.64 o 
   5  11   3        5.43        9.76      2.50 o 
   6  11   3      597.44      576.05      8.70 o 
   7  11   3     1111.40     1085.81     14.00 o 
   8  11   3      479.72      458.94      7.78 o 
   9  11   3      462.55      469.68      9.16 o 
  10  11   3       20.11       25.85      4.53 o 
  11  11   3      243.27      235.66      7.93 o 
  12  11   3      277.99      263.98      9.65 o 
  -8  12   3       89.74       91.18      7.20 o 
  -7  12   3       34.33       41.00      5.30 o 
  -6  12   3       54.39       48.67      4.29 o 
  -5  12   3      645.14      656.05     11.60 o 
  -4  12   3      361.22      347.71      7.67 o 
  -3  12   3       74.25       60.51      3.49 o 
  -2  12   3      258.79      259.30      5.94 o 
  -1  12   3      825.94      806.26     10.57 o 
   0  12   3      375.44      353.53      6.91 o 
   1  12   3       14.43       14.95      2.78 o 
   2  12   3      194.18      168.03      8.11 o 
   3  12   3      913.35      870.97     11.34 o 
   4  12   3      138.85      139.46      4.68 o 
   5  12   3      313.08      310.49      6.92 o 
   6  12   3        8.96        6.17      3.03 o 
   7  12   3      641.00      633.23     10.60 o 
   8  12   3      220.72      210.55      8.43 o 
   9  12   3       83.24       86.34      6.06 o 
  10  12   3       11.91        5.66      4.73 o 
  11  12   3      138.11      132.40      7.53 o 
  -7  13   3      139.82      138.49      7.08 o 
  -6  13   3      115.51      125.42      5.67 o 
  -5  13   3       92.77      106.98      5.19 o 
  -4  13   3        1.98        2.48      4.28 o 
  -3  13   3        5.91        3.60      3.40 o 
  -2  13   3       58.09       73.99      3.93 o 
  -1  13   3      123.61      138.79      4.64 o 
   0  13   3       14.97       19.66      3.02 o 
   1  13   3      128.29      119.97      4.45 o 
   2  13   3       31.62       32.05      3.37 o 
   3  13   3      291.10      302.27      6.65 o 
   4  13   3      267.76      274.31      7.58 o 
   5  13   3      137.65      129.38      4.90 o 
   6  13   3      550.88      556.43     11.89 o 
   7  13   3        7.11        5.14      3.97 o 
   8  13   3       33.00       35.00      4.77 o 
   9  13   3       21.50       34.87      5.84 o 
  10  13   3        0.37       -0.55      5.79 o 
  -6  14   3      109.77      106.44      7.97 o 
  -5  14   3      177.15      193.59      7.82 o 
  -4  14   3       34.80       33.14      5.18 o 
  -3  14   3       44.76       38.42      5.19 o 
  -2  14   3      125.88      133.17      6.51 o 
  -1  14   3      275.21      273.58      7.66 o 
   0  14   3        4.74        6.48      3.85 o 
   1  14   3        1.55        2.59      3.61 o 
   2  14   3      155.03      156.41      5.28 o 
   3  14   3       59.32       63.65      4.00 o 
   4  14   3      151.86      163.46      5.43 o 
   5  14   3       68.05       69.62      5.09 o 
   6  14   3      168.24      162.53      5.76 o 
   7  14   3        4.87        0.24      4.31 o 
   8  14   3      275.45      264.36      9.03 o 
  -4  15   3        4.20        6.66      5.31 o 
  -3  15   3      153.88      173.83      8.22 o 
  -2  15   3      107.03      137.12      7.50 o 
  -1  15   3       83.35       69.00      7.18 o 
   0  15   3        1.38        1.59      5.22 o 
   1  15   3       84.42       84.04      6.35 o 
   2  15   3      160.08      146.81      7.63 o 
   3  15   3       57.96       68.63      7.69 o 
   4  15   3      141.40      172.23      6.91 o 
   5  15   3        0.14       -2.41      4.45 o 
   6  15   3       74.98       77.29      6.90 o 
   1  16   3       17.67       30.35      9.68 o 
   2  16   3      298.03      283.38     13.50 o 
  -3 -12   4        0.78       -0.59      5.42 o 
  -2 -12   4       19.40       36.92      8.23 o 
  -1 -12   4       25.20       33.37      6.52 o 
   0 -12   4       49.38       56.75      6.12 o 
   1 -12   4      110.67       95.82      6.81 o 
   2 -12   4       46.97       66.37     12.37 o 
   3 -12   4       15.64        7.26      8.84 o 
   4 -12   4       34.36       52.42     10.10 o 
   5 -12   4       61.27       74.21     10.74 o 
  -6 -11   4       94.35      101.77      6.63 o 
  -5 -11   4      387.17      425.76     11.24 o 
  -4 -11   4       12.35        9.21      4.72 o 
  -3 -11   4       87.27       71.40      5.69 o 
  -2 -11   4      171.85      176.35      8.73 o 
  -1 -11   4      266.90      292.12      8.23 o 
   0 -11   4       75.81       75.55      7.98 o 
   1 -11   4        1.40        9.33      5.75 o 
   2 -11   4      406.22      455.39     15.28 o 
   3 -11   4       23.48       15.00      6.29 o 
   4 -11   4       39.58       29.68      8.84 o 
   5 -11   4        2.16       -5.37      7.58 o 
   6 -11   4      124.33      137.04     11.68 o 
   7 -11   4        1.29       -0.63      7.89 o 
  -7 -10   4       14.23       18.99      5.66 o 
  -6 -10   4      143.75      164.26      7.41 o 
  -5 -10   4      307.39      316.77      9.04 o 
  -4 -10   4      131.47      133.03     10.21 o 
  -3 -10   4        0.96        4.10      3.34 o 
  -2 -10   4       71.34       84.56      4.48 o 
  -1 -10   4      142.42      143.23      6.04 o 
   0 -10   4      116.63      119.00      5.56 o 
   1 -10   4        2.00       -1.41      3.75 o 
   2 -10   4      218.87      225.15     10.52 o 
   3 -10   4      410.08      447.52     14.27 o 
   4 -10   4      471.40      503.78     12.10 o 
   5 -10   4       13.94       18.17      7.89 o 
   6 -10   4        1.29        5.37      5.68 o 
   7 -10   4       12.58        7.46      8.84 o 
   8 -10   4        5.19        5.97      5.02 o 
   9 -10   4      177.00      177.25     15.00 o 
  -9  -9   4      191.72      203.35     17.68 o 
  -8  -9   4        5.91       11.58      5.61 o 
  -7  -9   4       22.39       33.32      5.84 o 
  -6  -9   4       75.28       85.52      5.43 o 
  -5  -9   4      331.94      323.50      8.85 o 
  -4  -9   4       98.09      111.78     11.17 o 
  -3  -9   4       33.62       30.06      3.32 o 
  -2  -9   4      184.76      171.97      6.20 o 
  -1  -9   4      300.67      299.01      8.01 o 
   0  -9   4      266.64      278.63      9.48 o 
   1  -9   4       25.88       20.30      3.49 o 
   2  -9   4        1.69        4.64      2.81 o 
   3  -9   4     1669.78     1649.74     42.32 o 
   4  -9   4      215.17      206.68      7.53 o 
   5  -9   4       47.60       48.21      3.80 o 
   6  -9   4       17.02       24.84      4.66 o 
   7  -9   4      152.25      148.59      5.99 o 
   8  -9   4        8.17        9.67      4.21 o 
   9  -9   4      225.91      220.02      7.41 o 
  10  -9   4        3.06        8.12      3.82 o 
  -9  -8   4      364.54      348.32     13.99 o 
  -8  -8   4      116.30       98.11      6.81 o 
  -7  -8   4        0.97       -0.60      3.69 o 
  -6  -8   4      893.75      816.68     14.80 o 
  -5  -8   4       97.79      115.05      5.47 o 
  -4  -8   4      350.65      328.22      8.38 o 
  -3  -8   4       92.42       75.92      4.55 o 
  -2  -8   4      347.12      331.80      8.13 o 
  -1  -8   4       12.61       13.10      3.32 o 
   0  -8   4      883.11      860.29     18.96 o 
   1  -8   4       33.24       39.42      2.89 o 
   2  -8   4      138.63      138.14      4.11 o 
   3  -8   4     1022.29     1030.63     13.12 o 
   4  -8   4       53.43       55.33      3.50 o 
   5  -8   4      372.41      372.02      7.05 o 
   6  -8   4        2.01        2.39      2.76 o 
   7  -8   4       78.03       83.34      6.88 o 
   8  -8   4      227.70      237.87      6.03 o 
   9  -8   4      331.69      328.35      7.10 o 
  10  -8   4       31.78       36.73      3.34 o 
  11  -8   4       91.39      103.90      4.85 o 
 -10  -7   4      173.81      155.18      9.26 o 
  -9  -7   4      431.02      469.09     21.92 o 
  -8  -7   4       83.22       74.47      5.88 o 
  -7  -7   4       52.39       45.60      4.24 o 
  -6  -7   4      134.33      133.26      5.42 o 
  -5  -7   4       85.43       93.14      4.78 o 
  -4  -7   4      688.59      621.18     11.42 o 
  -3  -7   4       88.88       75.71      4.18 o 
  -2  -7   4      612.97      623.76     11.48 o 
  -1  -7   4      774.65      756.87     10.38 o 
   0  -7   4       12.54       15.53      1.83 o 
   1  -7   4      246.54      254.67      5.47 o 
   2  -7   4      413.81      423.15      6.60 o 
   3  -7   4      380.93      374.66      6.01 o 
   4  -7   4     1272.75     1298.77     16.78 o 
   5  -7   4        8.02        9.86      2.48 o 
   6  -7   4      348.72      347.12      7.34 o 
   7  -7   4      412.91      424.50      7.89 o 
   8  -7   4     1127.64     1175.28     17.14 o 
   9  -7   4        3.87        0.84      2.56 o 
  10  -7   4       19.75       23.02      2.84 o 
  11  -7   4       82.04       86.82      4.33 o 
  12  -7   4      116.91      115.99      4.55 o 
 -11  -6   4      112.66      111.73      8.03 o 
 -10  -6   4      221.38      236.56     19.10 o 
  -9  -6   4      296.22      298.00     10.96 o 
  -8  -6   4       74.80       75.41      5.32 o 
  -7  -6   4      114.66      109.95      5.02 o 
  -6  -6   4      160.40      171.24      5.99 o 
  -5  -6   4     2467.61     2327.83     29.42 o 
  -4  -6   4      351.58      354.45      6.28 o 
  -3  -6   4       42.47       44.98      2.39 o 
  -2  -6   4      376.82      375.49      5.40 o 
  -1  -6   4     3092.76     3052.67     31.85 o 
   0  -6   4     1516.93     1504.82     16.20 o 
   1  -6   4        6.64        3.33      1.57 o 
   2  -6   4     2152.62     2114.65     27.33 o 
   3  -6   4     4619.00     4578.62     49.04 o 
   4  -6   4      783.48      783.00      9.11 o 
   5  -6   4      323.77      305.91      4.57 o 
   6  -6   4       53.18       54.79      3.65 o 
   7  -6   4      610.18      628.17     11.79 o 
   8  -6   4      547.16      505.65      8.48 o 
   9  -6   4      732.63      710.37     10.97 o 
  10  -6   4       92.64       92.70      3.31 o 
  11  -6   4       20.11       16.82      2.48 o 
  12  -6   4      125.57      126.30      4.68 o 
  13  -6   4      204.70      211.83      7.03 o 
 -12  -5   4        2.11        7.58      7.58 o 
 -11  -5   4      238.80      246.32     11.05 o 
 -10  -5   4      719.19      747.54     19.99 o 
  -9  -5   4      161.09      146.18      5.88 o 
  -8  -5   4       66.87       67.42      6.97 o 
  -7  -5   4        4.73        1.14      2.54 o 
  -6  -5   4      633.58      616.70      9.20 o 
  -5  -5   4     1253.50     1172.29     13.04 o 
  -4  -5   4      101.01      114.89      3.13 o 
  -3  -5   4       45.71       45.15      2.56 o 
  -2  -5   4        8.63        8.23      1.46 o 
  -1  -5   4      173.24      155.42      3.64 o 
   0  -5   4      492.52      520.55      7.52 o 
   1  -5   4      516.57      527.38      7.18 o 
   2  -5   4       64.65       71.79      3.01 o 
   3  -5   4      449.20      449.58      5.82 o 
   4  -5   4      487.31      499.73      5.67 o 
   5  -5   4     1744.30     1766.82     19.70 o 
   6  -5   4      339.16      360.51      5.73 o 
   7  -5   4      961.33      939.92     12.08 o 
   8  -5   4      798.24      741.87     14.81 o 
   9  -5   4      228.68      211.82      5.10 o 
  10  -5   4       54.97       52.91      2.60 o 
  11  -5   4      134.46      137.86      3.82 o 
  12  -5   4      643.52      624.76      9.35 o 
  13  -5   4       92.56       96.01      4.69 o 
 -12  -4   4       17.71       17.64      5.39 o 
 -11  -4   4       72.64       80.42      5.33 o 
 -10  -4   4      274.42      271.54      7.12 o 
  -9  -4   4      198.87      192.00      5.81 o 
  -8  -4   4      344.39      357.47      6.36 o 
  -7  -4   4       26.72       25.66      2.25 o 
  -6  -4   4      846.48      814.64     10.71 o 
  -5  -4   4     1392.79     1436.83     17.04 o 
  -4  -4   4      450.94      458.18      5.91 o 
  -3  -4   4      375.27      428.50      5.09 o 
  -2  -4   4      386.69      369.87      5.17 o 
  -1  -4   4       13.94       17.08      1.46 o 
   0  -4   4      657.40      653.75      8.48 o 
   1  -4   4      182.45      216.89      3.50 o 
   2  -4   4     1845.82     1741.07     15.49 o 
   3  -4   4     1144.42     1144.71     11.91 o 
   4  -4   4      389.41      391.01      4.86 o 
   5  -4   4       39.66       35.16      1.80 o 
   6  -4   4      248.67      230.27      4.09 o 
   7  -4   4      717.52      677.24      9.91 o 
   8  -4   4      837.14      777.94     11.05 o 
   9  -4   4       20.89       23.08      2.17 o 
  10  -4   4       12.52       12.06      1.85 o 
  11  -4   4     1657.22     1626.21     22.47 o 
  12  -4   4      138.35      138.38      3.43 o 
  13  -4   4       33.03       29.64      3.01 o 
  14  -4   4        4.22        4.52      2.64 o 
 -12  -3   4      138.20      128.27      6.02 o 
 -11  -3   4      112.78      115.83      5.56 o 
 -10  -3   4      213.71      220.70      6.63 o 
  -9  -3   4       79.02       95.23      3.89 o 
  -8  -3   4       17.07       16.03      2.18 o 
  -7  -3   4      427.96      428.29      5.67 o 
  -6  -3   4      678.80      677.69      7.99 o 
  -5  -3   4      570.93      556.69      8.14 o 
  -4  -3   4        4.71        8.79      1.27 o 
  -3  -3   4      314.86      321.66      3.54 o 
  -2  -3   4      734.54      695.15      6.95 o 
  -1  -3   4      291.61      249.41      3.57 o 
   0  -3   4        7.07        4.41      1.09 o 
   1  -3   4       44.91       62.61      1.59 o 
   2  -3   4     1066.49     1101.58      9.39 o 
   3  -3   4      810.82      744.75      7.37 o 
   4  -3   4      316.02      283.91      4.07 o 
   5  -3   4        3.03        5.01      1.26 o 
   6  -3   4      199.82      176.73      3.27 o 
   7  -3   4      275.82      249.36      4.42 o 
   8  -3   4     1414.61     1345.02     17.80 o 
   9  -3   4        6.00        5.16      1.49 o 
  10  -3   4       54.54       49.98      2.78 o 
  11  -3   4      855.21      811.75     15.74 o 
  12  -3   4      199.75      207.65      4.43 o 
  13  -3   4       10.61        6.76      7.74 o 
  14  -3   4       47.26       45.04      4.01 o 
 -13  -2   4        1.14       -3.05      5.47 o 
 -12  -2   4       33.46       43.58      5.79 o 
 -11  -2   4      721.24      726.24     12.22 o 
 -10  -2   4      379.36      384.78      6.41 o 
  -9  -2   4       10.92       10.90      2.48 o 
  -8  -2   4       35.82       40.82      2.33 o 
  -7  -2   4      209.02      202.50      3.40 o 
  -6  -2   4     1147.79     1155.19     12.51 o 
  -5  -2   4      796.06      778.78      8.29 o 
  -4  -2   4       44.97       48.30      1.58 o 
  -3  -2   4      946.94      995.63      8.06 o 
  -2  -2   4     1699.49     1630.90     13.09 o 
  -1  -2   4     3888.64     4158.21     33.48 o 
   0  -2   4        5.20        8.09      0.76 o 
   1  -2   4     1257.28     1388.70     13.77 o 
   2  -2   4     3764.58     4016.33     36.49 o 
   3  -2   4      301.25      231.72      3.10 o 
   4  -2   4     3550.44     3901.55     40.93 o 
   5  -2   4      572.56      638.71      7.44 o 
   6  -2   4     1310.97     1370.33     16.34 o 
   7  -2   4     1043.97     1037.68     15.98 o 
   8  -2   4     2463.01     2510.70     37.19 o 
   9  -2   4      211.87      233.13      4.66 o 
  10  -2   4       62.40       64.99      2.37 o 
  11  -2   4      723.24      703.96     13.73 o 
  12  -2   4      538.43      498.92      9.02 o 
  13  -2   4        1.28        0.76      2.11 o 
  14  -2   4      125.28      117.45      5.64 o 
  15  -2   4      177.36      183.38      7.26 o 
 -13  -1   4        7.22       13.89      5.34 o 
 -12  -1   4       16.04       18.61      4.12 o 
 -11  -1   4      246.97      257.69      5.64 o 
 -10  -1   4      991.01     1014.71     13.80 o 
  -9  -1   4       56.32       60.14      2.92 o 
  -8  -1   4        1.13        1.86      1.65 o 
  -7  -1   4     2016.99     2039.82     17.55 o 
  -6  -1   4      450.87      450.47      4.58 o 
  -5  -1   4      288.72      260.51      3.23 o 
  -4  -1   4      183.58      195.56      2.53 o 
  -3  -1   4      640.90      602.85      5.14 o 
  -2  -1   4      493.73      441.22      3.56 o 
  -1  -1   4     5174.18     5557.47     39.03 o 
   0  -1   4      900.45      952.77      8.71 o 
   1  -1   4      300.20      285.67      3.41 o 
   2  -1   4      392.47      352.94      3.64 o 
   3  -1   4    11037.73    11845.66    127.93 o 
   4  -1   4     5865.70     6589.38     63.88 o 
   5  -1   4      822.15      902.48     10.94 o 
   6  -1   4     2103.89     2256.16     29.33 o 
   7  -1   4     3205.97     3288.07     48.19 o 
   8  -1   4        7.81        7.67      2.68 o 
   9  -1   4      460.40      449.39      9.47 o 
  10  -1   4        6.90        8.57      1.89 o 
  11  -1   4      488.46      477.82      8.62 o 
  12  -1   4      677.79      647.04     11.22 o 
  13  -1   4        9.30       10.93      3.08 o 
  14  -1   4      129.20      122.87      5.83 o 
  15  -1   4       55.68       61.25      4.99 o 
 -13   0   4       25.49       23.91      4.24 o 
 -12   0   4       24.90       24.91      3.61 o 
 -11   0   4      389.94      394.99      8.93 o 
 -10   0   4     1123.17     1107.87     14.56 o 
  -9   0   4      293.40      308.43      4.74 o 
  -8   0   4        6.63        6.85      1.31 o 
  -7   0   4     1120.36     1108.18      9.89 o 
  -6   0   4      874.62      859.84      7.36 o 
  -5   0   4     1241.99     1288.04     10.53 o 
  -4   0   4      689.49      757.25      6.45 o 
  -3   0   4      723.20      702.23      5.27 o 
  -2   0   4     4238.78     4419.36     28.85 o 
  -1   0   4      275.45      262.86      2.68 o 
   0   0   4      349.12      394.22      3.97 o 
   1   0   4      654.31      666.47      5.96 o 
   2   0   4     1115.98     1062.83      9.58 o 
   3   0   4     2613.58     2705.64     24.81 o 
   4   0   4      654.71      770.80      8.75 o 
   5   0   4      270.34      336.34      4.65 o 
   6   0   4     1524.10     1533.61     20.53 o 
   7   0   4     1480.20     1466.70     27.02 o 
   8   0   4      146.41      147.93      4.26 o 
   9   0   4      787.50      794.27     15.29 o 
  10   0   4      191.79      188.54      4.65 o 
  11   0   4      580.03      598.49     11.36 o 
  12   0   4      569.33      563.73     10.22 o 
  13   0   4      258.00      241.04      5.97 o 
  14   0   4       76.65       78.49      3.00 o 
  15   0   4      737.49      714.42     13.06 o 
 -13   1   4        1.12        2.23      3.44 o 
 -12   1   4       36.33       41.15      3.70 o 
 -11   1   4      162.10      177.29      5.33 o 
 -10   1   4        7.58        6.92      2.72 o 
  -9   1   4      112.16       96.43      2.66 o 
  -8   1   4       85.52       96.51      2.02 o 
  -7   1   4       12.71       11.06      1.09 o 
  -6   1   4      189.42      146.12      3.12 o 
  -5   1   4      994.53     1105.41      9.55 o 
  -4   1   4     1189.78     1273.22     10.27 o 
  -3   1   4      119.73      107.39      1.75 o 
  -2   1   4     2674.66     2747.48     18.11 o 
  -1   1   4       12.31       21.22      0.69 o 
   0   1   4      118.20      144.93      1.74 o 
   1   1   4      879.57      863.92      7.47 o 
   2   1   4     1841.27     1796.04     16.70 o 
   3   1   4     1219.80     1191.04     13.06 o 
   4   1   4      441.79      458.44      6.03 o 
   5   1   4      514.58      500.97      6.84 o 
   6   1   4     3157.48     3333.63     38.80 o 
   7   1   4     2268.73     2324.40     30.71 o 
   8   1   4      851.16      824.38     13.40 o 
   9   1   4      167.14      162.80      5.84 o 
  10   1   4      716.97      703.96     12.08 o 
  11   1   4     1774.06     1749.07     27.13 o 
  12   1   4      223.65      242.56      6.14 o 
  13   1   4        5.20        8.80      6.39 o 
  14   1   4      297.55      303.86      6.29 o 
  15   1   4       18.48       18.02      2.77 o 
 -13   2   4       56.38       52.30      4.05 o 
 -12   2   4      323.36      304.83      7.52 o 
 -11   2   4      419.68      431.07      8.19 o 
 -10   2   4       28.71       25.16      2.98 o 
  -9   2   4      426.77      432.01      6.01 o 
  -8   2   4     1362.94     1366.27     12.47 o 
  -7   2   4      707.05      702.02      6.54 o 
  -6   2   4     2089.24     2097.47     17.26 o 
  -5   2   4      826.51      822.38      7.75 o 
  -4   2   4     5030.48     5506.42     42.01 o 
  -3   2   4      183.80      141.29      1.88 o 
  -2   2   4     1113.67     1040.61      7.76 o 
  -1   2   4        8.98       17.61      0.72 o 
   0   2   4      291.07      340.19      3.35 o 
   1   2   4      448.93      402.98      4.31 o 
   2   2   4      589.22      551.59      6.01 o 
   3   2   4     1588.08     1565.35     14.59 o 
   4   2   4      122.34      125.39      2.45 o 
   5   2   4     1383.74     1444.75     15.83 o 
   6   2   4     1480.15     1460.93     17.41 o 
   7   2   4     1452.01     1401.75     15.17 o 
   8   2   4      690.02      669.36      8.82 o 
   9   2   4        4.55        4.42      1.37 o 
  10   2   4     1176.53     1114.02     18.13 o 
  11   2   4      689.01      661.41     11.94 o 
  12   2   4      156.53      178.76      5.43 o 
  13   2   4       42.77       29.80      2.81 o 
  14   2   4       27.55       31.17      2.89 o 
  15   2   4       47.44       43.31      3.60 o 
 -13   3   4        0.65        1.63      3.12 o 
 -12   3   4      165.96      174.84      5.58 o 
 -11   3   4      803.27      775.09     12.19 o 
 -10   3   4     1776.17     1750.44     21.27 o 
  -9   3   4       46.03       39.66      2.47 o 
  -8   3   4     4096.99     4168.07     37.82 o 
  -7   3   4      201.76      207.28      3.10 o 
  -6   3   4     1303.88     1325.20     11.31 o 
  -5   3   4       55.98       76.97      1.83 o 
  -4   3   4      120.87      137.74      3.06 o 
  -3   3   4      126.63      118.57      1.77 o 
  -2   3   4     1834.13     1777.18     13.93 o 
  -1   3   4       85.02       67.34      1.13 o 
   0   3   4      424.31      444.67      3.92 o 
   1   3   4       33.98       29.07      0.91 o 
   2   3   4      431.60      400.66      4.05 o 
   3   3   4     2458.64     2477.80     25.57 o 
   4   3   4      128.50      156.25      2.44 o 
   5   3   4     2297.50     2483.62     26.71 o 
   6   3   4     1120.76     1063.69     14.75 o 
   7   3   4     1077.10      971.75     12.36 o 
   8   3   4       15.68        8.27      1.19 o 
   9   3   4      200.50      207.39      3.98 o 
  10   3   4     1081.16     1026.18     13.14 o 
  11   3   4      283.13      323.63      7.48 o 
  12   3   4      620.15      576.62     11.11 o 
  13   3   4       54.81       53.19      4.24 o 
  14   3   4      294.70      280.63      6.60 o 
  15   3   4      323.34      296.43      7.01 o 
 -13   4   4        9.37        8.88      3.90 o 
 -12   4   4       80.12       86.69      4.65 o 
 -11   4   4      511.74      498.98     12.01 o 
 -10   4   4      268.34      271.13      5.29 o 
  -9   4   4      438.27      441.23      6.87 o 
  -8   4   4        6.33        6.80      1.62 o 
  -7   4   4     1854.18     1853.26     17.38 o 
  -6   4   4      582.52      585.58      5.53 o 
  -5   4   4      429.55      467.02      4.50 o 
  -4   4   4        4.23        4.92      0.80 o 
  -3   4   4     6301.98     6725.15     51.15 o 
  -2   4   4     1401.65     1352.85     10.84 o 
  -1   4   4      221.31      190.83      2.00 o 
   0   4   4       45.09       51.94      1.11 o 
   1   4   4     3406.37     3435.72     42.70 o 
   2   4   4     6727.71     7009.69     67.95 o 
   3   4   4      927.90      900.30      8.69 o 
   4   4   4      511.91      613.03      7.68 o 
   5   4   4     5273.70     5724.84     59.55 o 
   6   4   4     1363.30     1308.87     18.06 o 
   7   4   4      950.56      878.07     10.40 o 
   8   4   4       39.05       39.98      1.83 o 
   9   4   4      614.10      630.24      7.96 o 
  10   4   4      985.36     1056.03     13.42 o 
  11   4   4      442.72      492.62      8.36 o 
  12   4   4      558.15      507.60     13.88 o 
  13   4   4       66.80       62.44      3.60 o 
  14   4   4      354.48      327.17      7.28 o 
  15   4   4      438.57      449.29      9.14 o 
 -12   5   4      110.21      116.04      5.48 o 
 -11   5   4      494.91      488.25      8.90 o 
 -10   5   4       21.36       19.54      2.81 o 
  -9   5   4        6.20        7.01      2.51 o 
  -8   5   4      595.64      581.18      8.29 o 
  -7   5   4      952.12      937.21      9.44 o 
  -6   5   4      506.98      495.05      5.64 o 
  -5   5   4      527.46      550.70      5.57 o 
  -4   5   4      169.51      165.94      2.17 o 
  -3   5   4     2102.46     2147.41     18.64 o 
  -2   5   4     8145.67     8617.81     76.83 o 
  -1   5   4      521.53      583.40      5.07 o 
   0   5   4       68.68       68.66      1.94 o 
   1   5   4     2395.66     2459.76     21.40 o 
   2   5   4       69.83       44.82      2.10 o 
   3   5   4      436.18      410.72      4.74 o 
   4   5   4     2784.75     3169.02     33.51 o 
   5   5   4      828.66      789.46      9.31 o 
   6   5   4     1827.90     1863.96     20.60 o 
   7   5   4     1855.77     1944.89     21.63 o 
   8   5   4      233.88      264.94      4.53 o 
   9   5   4      146.02      170.68      3.69 o 
  10   5   4      574.01      636.04     10.10 o 
  11   5   4     1158.22     1139.19     22.44 o 
  12   5   4       23.59       28.87      4.21 o 
  13   5   4        2.64        4.24      2.18 o 
  14   5   4      201.10      199.63      6.11 o 
  15   5   4      577.15      595.46     11.14 o 
 -12   6   4       55.04       59.72      4.46 o 
 -11   6   4      121.80      129.71      5.33 o 
 -10   6   4      133.63      127.67      5.24 o 
  -9   6   4       59.92       61.85      3.32 o 
  -8   6   4      339.50      341.36      5.79 o 
  -7   6   4      206.65      194.68      4.41 o 
  -6   6   4      855.15      857.81      8.83 o 
  -5   6   4       39.76       47.50      1.60 o 
  -4   6   4      259.15      265.03      4.34 o 
  -3   6   4     2094.23     2177.18     20.19 o 
  -2   6   4      794.30      807.46      8.13 o 
  -1   6   4        1.71        5.52      0.84 o 
   0   6   4      397.09      391.95      4.21 o 
   1   6   4     2065.22     2097.24     18.49 o 
   2   6   4      969.97      936.11      9.41 o 
   3   6   4      458.68      446.61      6.46 o 
   4   6   4      406.40      462.12      6.13 o 
   5   6   4      605.05      591.92      7.05 o 
   6   6   4     2213.62     2242.76     22.75 o 
   7   6   4      141.16      113.01      2.84 o 
   8   6   4        1.19        1.97      2.05 o 
   9   6   4       40.18       31.97      2.15 o 
  10   6   4      278.71      305.16      5.73 o 
  11   6   4      772.53      749.27     11.01 o 
  12   6   4       17.91       21.87      2.83 o 
  13   6   4        2.11        3.83      2.61 o 
  14   6   4      467.43      469.27      9.64 o 
  15   6   4      241.28      257.42      7.44 o 
 -12   7   4       71.88       67.23      5.21 o 
 -11   7   4      304.56      299.25      8.72 o 
 -10   7   4      126.10      124.26      5.71 o 
  -9   7   4       10.70       10.50      3.52 o 
  -8   7   4      330.69      327.92      8.08 o 
  -7   7   4     1044.93     1013.48     14.94 o 
  -6   7   4      465.58      464.44      6.57 o 
  -5   7   4      111.55      105.98      2.65 o 
  -4   7   4     1430.84     1477.93     14.40 o 
  -3   7   4     1654.22     1702.49     18.79 o 
  -2   7   4       27.04       18.79      1.40 o 
  -1   7   4     2315.04     2496.21     24.78 o 
   0   7   4     2343.62     2525.34     29.23 o 
   1   7   4      856.45      862.47      9.41 o 
   2   7   4     1385.66     1347.33     15.11 o 
   3   7   4      262.69      223.59      4.48 o 
   4   7   4     1485.95     1623.31     18.11 o 
   5   7   4      201.05      164.35      4.89 o 
   6   7   4     1985.24     1930.38     22.31 o 
   7   7   4      504.63      489.22      7.34 o 
   8   7   4      100.56      103.69      2.84 o 
   9   7   4      301.98      289.23      5.83 o 
  10   7   4       84.37       87.98      3.18 o 
  11   7   4      322.24      317.04      6.56 o 
  12   7   4      139.48      141.94      4.78 o 
  13   7   4      211.47      213.99      5.82 o 
  14   7   4      208.74      221.07      5.87 o 
  15   7   4       37.98       32.03      4.39 o 
 -11   8   4       56.03       55.28      4.94 o 
 -10   8   4      369.31      336.02      9.06 o 
  -9   8   4        7.75        2.01      3.79 o 
  -8   8   4      359.27      354.54     14.38 o 
  -7   8   4     1273.16     1246.21     17.99 o 
  -6   8   4      221.68      210.36      4.96 o 
  -5   8   4      113.76      114.75      3.36 o 
  -4   8   4      119.55      116.17      3.67 o 
  -3   8   4      168.41      164.45      3.03 o 
  -2   8   4      222.38      201.51      3.17 o 
  -1   8   4     1375.72     1436.89     14.97 o 
   0   8   4     2783.02     2825.61     24.65 o 
   1   8   4      757.51      733.77      8.49 o 
   2   8   4      436.06      428.95      6.02 o 
   3   8   4       89.37       91.17      5.27 o 
   4   8   4     1512.46     1495.62     18.60 o 
   5   8   4      738.28      732.58      9.34 o 
   6   8   4     2535.00     2382.96     24.20 o 
   7   8   4      323.93      304.83      5.30 o 
   8   8   4      433.71      425.31      6.93 o 
   9   8   4     2142.41     2104.72     24.08 o 
  10   8   4      641.08      628.68     10.05 o 
  11   8   4       91.89      102.95      5.71 o 
  12   8   4        0.29       -0.99      2.93 o 
  13   8   4      364.46      383.57      7.94 o 
  14   8   4      279.59      289.28      7.90 o 
 -11   9   4       58.51       54.24      6.09 o 
 -10   9   4        6.32        9.73      4.40 o 
  -9   9   4      275.38      255.61      7.90 o 
  -8   9   4       26.19       28.14      4.85 o 
  -7   9   4      468.90      434.38      8.64 o 
  -6   9   4        4.07        7.36      2.97 o 
  -5   9   4       12.13       15.91      2.49 o 
  -4   9   4        6.03        5.95      1.56 o 
  -3   9   4     1116.80     1099.72     11.25 o 
  -2   9   4      763.92      751.38      8.18 o 
  -1   9   4        0.30        0.42      1.45 o 
   0   9   4      119.73      119.18      3.01 o 
   1   9   4      963.78      935.57      9.67 o 
   2   9   4     1764.83     1654.56     17.38 o 
   3   9   4      214.89      194.74      4.76 o 
   4   9   4        5.25        6.19      1.65 o 
   5   9   4     5813.16     5702.79     52.30 o 
   6   9   4     3694.27     3562.91     33.37 o 
   7   9   4      279.31      268.67      4.76 o 
   8   9   4       69.87       66.32      2.89 o 
   9   9   4     1846.92     1843.88     19.69 o 
  10   9   4     1571.72     1576.09     21.00 o 
  11   9   4      516.70      519.10     11.53 o 
  12   9   4       10.02       13.20      3.76 o 
  13   9   4      185.32      189.00      6.88 o 
  14   9   4      421.74      412.54      9.92 o 
 -10  10   4       25.05       29.16      4.89 o 
  -9  10   4       26.53       35.01      4.72 o 
  -8  10   4      352.45      330.11      9.22 o 
  -7  10   4      408.03      414.21      8.65 o 
  -6  10   4      153.84      144.36      5.14 o 
  -5  10   4       12.23        8.43      3.05 o 
  -4  10   4      399.06      410.35      7.25 o 
  -3  10   4     1056.75     1005.30     12.12 o 
  -2  10   4      837.52      831.32      9.74 o 
  -1  10   4        4.18        4.40      1.69 o 
   0  10   4      134.11      123.39      3.37 o 
   1  10   4     2123.32     2063.03     21.16 o 
   2  10   4        7.65        6.72      1.80 o 
   3  10   4       43.77       46.64      2.33 o 
   4  10   4       14.60       19.19      2.06 o 
   5  10   4       69.87       69.08      2.48 o 
   6  10   4      402.60      410.57      6.26 o 
   7  10   4      170.40      169.31      4.21 o 
   8  10   4        8.01        8.11      2.47 o 
   9  10   4       82.02       90.27      3.45 o 
  10  10   4      731.42      709.49     12.97 o 
  11  10   4      202.71      183.60      6.59 o 
  12  10   4      130.93      150.12      6.12 o 
  13  10   4       87.86       91.14      5.97 o 
  -9  11   4       20.88       28.57      4.97 o 
  -8  11   4      340.70      332.01      9.59 o 
  -7  11   4       30.25       28.61      4.01 o 
  -6  11   4       65.72       66.59      4.22 o 
  -5  11   4        3.22        4.49      3.22 o 
  -4  11   4       59.52       71.31      3.48 o 
  -3  11   4      339.53      323.17      6.41 o 
  -2  11   4      700.16      672.84     11.96 o 
  -1  11   4       58.42       55.56      3.05 o 
   0  11   4      274.78      270.17      5.66 o 
   1  11   4        9.35       12.42      2.32 o 
   2  11   4      721.92      741.34      9.28 o 
   3  11   4      306.73      292.76      6.69 o 
   4  11   4      306.35      327.49      6.07 o 
   5  11   4      617.59      606.11      8.91 o 
   6  11   4     1528.11     1516.66     20.03 o 
   7  11   4      330.07      314.51      7.39 o 
   8  11   4      201.08      190.64      5.21 o 
   9  11   4      283.87      287.51      7.98 o 
  10  11   4      225.39      225.92      7.47 o 
  11  11   4      381.93      387.21      9.75 o 
  12  11   4        1.77        7.01      4.29 o 
  -8  12   4      201.40      214.08     11.53 o 
  -7  12   4       71.42       80.19      4.98 o 
  -6  12   4       17.23       15.23      3.93 o 
  -5  12   4      255.91      249.95      6.92 o 
  -4  12   4      129.94      132.51      7.34 o 
  -3  12   4       73.00       73.29      3.74 o 
  -2  12   4      157.42      166.10      4.99 o 
  -1  12   4      101.23      101.91      3.49 o 
   0  12   4      140.86      152.23      5.74 o 
   1  12   4       29.25       34.94      3.29 o 
   2  12   4      227.97      242.66     10.76 o 
   3  12   4        0.02        2.35      2.66 o 
   4  12   4      107.76      119.65      4.33 o 
   5  12   4      553.86      546.51      9.43 o 
   6  12   4       10.29        9.33      3.05 o 
   7  12   4      294.21      289.74      6.84 o 
   8  12   4      120.03      129.18      4.80 o 
   9  12   4      227.50      219.22      7.45 o 
  10  12   4      190.48      184.00      8.03 o 
  11  12   4      219.16      218.80     12.80 o 
  12  12   4      120.37      120.13      7.41 o 
  -7  13   4       24.35       23.99      5.54 o 
  -6  13   4       32.79       32.97      6.44 o 
  -5  13   4      168.76      161.51      6.81 o 
  -4  13   4      197.71      194.39      7.51 o 
  -3  13   4      116.17      118.02      5.68 o 
  -2  13   4       76.51       81.26      4.50 o 
  -1  13   4       47.70       44.50      4.60 o 
   0  13   4      334.06      317.39      8.71 o 
   1  13   4      484.88      497.67      8.71 o 
   2  13   4        8.16        7.77      2.94 o 
   3  13   4        0.77        3.82      2.90 o 
   4  13   4      106.88      111.80      4.52 o 
   5  13   4      302.24      297.74      7.42 o 
   6  13   4       48.02       55.01      4.04 o 
   7  13   4      396.33      390.57      8.39 o 
   8  13   4      296.80      298.05      9.16 o 
   9  13   4      259.87      262.74      9.64 o 
  10  13   4      479.09      462.24     12.75 o 
  11  13   4        7.93        2.84      9.47 o 
  -6  14   4        0.00       -3.24      4.33 o 
  -5  14   4       34.20       42.37      4.81 o 
  -4  14   4      241.12      246.90      7.58 o 
  -3  14   4       64.47       63.83      4.80 o 
  -2  14   4       17.64       18.72      4.56 o 
  -1  14   4      237.53      239.48      6.33 o 
   0  14   4       58.71       54.48      3.89 o 
   1  14   4      242.36      236.59      7.35 o 
   2  14   4       12.84       16.90      3.43 o 
   3  14   4       78.75       86.90      4.33 o 
   4  14   4      103.11      111.15      4.76 o 
   5  14   4      521.33      526.28      9.99 o 
   6  14   4      268.62      288.71      7.52 o 
   7  14   4       45.79       49.51      4.45 o 
   8  14   4       97.75       88.22      7.11 o 
   9  14   4      383.96      384.50     17.54 o 
  -4  15   4       79.88       85.67      6.46 o 
  -3  15   4      125.39      156.50      7.33 o 
  -2  15   4        3.30        1.04      8.43 o 
  -1  15   4       14.76        5.06      4.97 o 
   0  15   4       13.76       13.58      4.26 o 
   1  15   4      618.81      644.45     12.43 o 
   2  15   4       20.88       24.02      4.25 o 
   3  15   4       76.11       83.50      5.20 o 
   4  15   4      578.38      619.85     10.85 o 
   5  15   4      163.80      170.03      7.52 o 
   6  15   4        7.31        4.09      4.09 o 
   7  15   4       41.52       47.34      5.36 o 
  -1  16   4       61.61       73.97      8.82 o 
   0  16   4       82.36       77.25      8.71 o 
   1  16   4        2.97       -3.94      5.52 o 
   2  16   4       32.12       19.17      6.01 o 
   3  16   4       46.67       53.33      6.65 o 
   4  16   4      319.66      315.43     11.34 o 
   1 -12   5       59.52       65.46      7.74 o 
  -4 -11   5       41.95       46.63      5.70 o 
  -3 -11   5       32.21       33.20      5.34 o 
  -2 -11   5      138.29      148.34      6.94 o 
  -1 -11   5       35.04       37.45      4.84 o 
   0 -11   5       20.25       20.01      5.58 o 
   1 -11   5       22.46       29.76      7.01 o 
   2 -11   5       45.12       36.80      7.33 o 
   3 -11   5      257.24      277.56     17.05 o 
   4 -11   5       12.32       11.37      8.84 o 
   5 -11   5       77.18       92.52     11.05 o 
   6 -11   5       77.15       68.52     10.42 o 
  -6 -10   5        6.96       10.77      5.88 o 
  -5 -10   5       21.18       23.44      5.06 o 
  -4 -10   5      112.10      116.45      6.64 o 
  -3 -10   5       93.62      102.63      6.06 o 
  -2 -10   5       20.77       18.00      3.74 o 
  -1 -10   5        3.55        2.82      4.19 o 
   0 -10   5       35.45       42.08      4.82 o 
   1 -10   5      162.42      166.56      9.19 o 
   2 -10   5      514.33      513.76     13.16 o 
   3 -10   5      111.04      110.74      7.87 o 
   4 -10   5       31.66       32.21      7.89 o 
   5 -10   5      212.74      226.40     13.89 o 
   6 -10   5      316.62      328.40     16.74 o 
   7 -10   5       59.87       58.54      6.36 o 
   8 -10   5        3.02        0.05      5.24 o 
  -7  -9   5       79.82       86.22      7.51 o 
  -6  -9   5       83.85       92.72      5.95 o 
  -5  -9   5        0.75        3.69      4.24 o 
  -4  -9   5      160.42      153.79      6.65 o 
  -3  -9   5      435.68      414.84     10.07 o 
  -2  -9   5      301.59      276.23      8.13 o 
  -1  -9   5       98.62       97.27      5.29 o 
   0  -9   5      217.15      215.66     11.44 o 
   1  -9   5      123.85      129.99      5.62 o 
   2  -9   5      173.33      160.21      7.20 o 
   3  -9   5       70.88       77.22      7.04 o 
   4  -9   5       67.61       69.63      5.14 o 
   5  -9   5      522.49      526.00     14.29 o 
   6  -9   5      826.79      838.59     19.76 o 
   7  -9   5      109.34      108.88      6.81 o 
   8  -9   5      142.22      145.19      7.59 o 
   9  -9   5      589.35      632.86     23.52 o 
  -9  -8   5       37.35       56.21     13.26 o 
  -8  -8   5      125.74      130.18      7.77 o 
  -7  -8   5      402.09      354.37     11.19 o 
  -6  -8   5        0.99       -1.28      4.03 o 
  -5  -8   5       56.96       71.60      5.11 o 
  -4  -8   5      217.49      208.34      8.18 o 
  -3  -8   5      314.12      320.58      8.54 o 
  -2  -8   5      266.48      250.43      9.94 o 
  -1  -8   5        0.95        4.52      3.43 o 
   0  -8   5      763.46      744.83     13.44 o 
   1  -8   5       55.48       53.89      4.03 o 
   2  -8   5      247.20      238.81      8.52 o 
   3  -8   5        9.88       12.63      2.87 o 
   4  -8   5      242.44      257.85      7.09 o 
   5  -8   5      125.71      127.83      4.83 o 
   6  -8   5      404.34      428.18      9.97 o 
   7  -8   5       41.92       50.67      5.32 o 
   8  -8   5       74.52       89.82      4.92 o 
   9  -8   5      101.84       96.76      4.98 o 
  10  -8   5      143.74      146.80      5.77 o 
  11  -8   5      237.59      252.27      9.68 o 
  -9  -7   5       67.91       77.48      6.66 o 
  -8  -7   5       58.55       63.07      6.46 o 
  -7  -7   5      244.77      247.24      9.30 o 
  -6  -7   5       79.11       61.42      4.87 o 
  -5  -7   5        2.14       -0.70      3.42 o 
  -4  -7   5      350.38      328.27      8.29 o 
  -3  -7   5      145.04      161.34      5.92 o 
  -2  -7   5     1144.22     1068.98     19.60 o 
  -1  -7   5      346.61      303.66      7.64 o 
   0  -7   5       11.13        9.94      3.00 o 
   1  -7   5     1400.99     1375.82     18.19 o 
   2  -7   5      692.09      671.22     10.18 o 
   3  -7   5       63.29       59.46      3.17 o 
   4  -7   5      138.06      151.31      4.10 o 
   5  -7   5     1068.47     1027.19     14.11 o 
   6  -7   5       12.87       21.94      2.95 o 
   7  -7   5       49.49       43.32      3.27 o 
   8  -7   5      192.25      189.27      5.51 o 
   9  -7   5      270.77      272.99      6.46 o 
  10  -7   5       86.43       94.91      3.94 o 
  11  -7   5      113.28      119.80      4.41 o 
  12  -7   5       10.70        8.67      2.95 o 
 -10  -6   5        0.07       -5.35      5.66 o 
  -9  -6   5       27.10       25.36      5.06 o 
  -8  -6   5      524.41      514.07     15.33 o 
  -7  -6   5       85.94       88.58      5.05 o 
  -6  -6   5        5.46        9.87      3.52 o 
  -5  -6   5      729.27      693.19     18.37 o 
  -4  -6   5       25.36       36.03      3.65 o 
  -3  -6   5       27.56       22.66      3.33 o 
  -2  -6   5       24.55       23.88      3.75 o 
  -1  -6   5       87.94       82.17      3.36 o 
   0  -6   5       55.29       52.48      2.42 o 
   1  -6   5     1474.48     1488.89     17.57 o 
   2  -6   5     2580.95     2543.15     51.80 o 
   3  -6   5       53.70       57.72      3.04 o 
   4  -6   5       15.76       18.78      2.14 o 
   5  -6   5      184.73      181.38      4.04 o 
   6  -6   5       55.50       56.67      2.79 o 
   7  -6   5      378.74      369.32      7.21 o 
   8  -6   5      443.58      436.46      8.05 o 
   9  -6   5      193.75      195.72      5.20 o 
  10  -6   5      317.52      325.91      6.62 o 
  11  -6   5       58.78       63.95      3.31 o 
  12  -6   5       24.49       22.37      2.80 o 
  13  -6   5      228.47      219.92      7.81 o 
 -11  -5   5        2.44        2.13      5.79 o 
 -10  -5   5       23.32       30.18      6.14 o 
  -9  -5   5      140.12      130.04     12.94 o 
  -8  -5   5      653.25      640.57     14.47 o 
  -7  -5   5       21.33       31.28      4.33 o 
  -6  -5   5      219.91      230.02      6.54 o 
  -5  -5   5     1174.13     1181.04     17.41 o 
  -4  -5   5      822.78      857.89     11.46 o 
  -3  -5   5      663.11      585.99      7.72 o 
  -2  -5   5      323.60      309.83      4.77 o 
  -1  -5   5      805.84      799.99      9.62 o 
   0  -5   5      501.61      504.55      6.30 o 
   1  -5   5       28.07       34.55      2.16 o 
   2  -5   5      213.54      200.51      4.94 o 
   3  -5   5        0.77       -0.86      1.31 o 
   4  -5   5      304.97      306.36      5.07 o 
   5  -5   5      530.46      523.91      6.62 o 
   6  -5   5     1245.84     1239.74     14.47 o 
   7  -5   5      402.91      392.56      7.14 o 
   8  -5   5      396.40      360.83      6.66 o 
   9  -5   5      551.34      540.68      8.84 o 
  10  -5   5      366.08      390.69      7.02 o 
  11  -5   5       44.24       45.03      2.80 o 
  12  -5   5      101.74      102.00      3.68 o 
  13  -5   5      105.62      101.62      4.11 o 
 -11  -4   5       36.45       56.23      6.46 o 
 -10  -4   5      169.10      167.53      8.71 o 
  -9  -4   5      161.27      144.50      6.64 o 
  -8  -4   5      467.21      476.71      9.90 o 
  -7  -4   5      131.81      145.65      4.87 o 
  -6  -4   5      184.77      208.46      6.32 o 
  -5  -4   5      835.22      798.32     10.72 o 
  -4  -4   5      907.81      869.27     10.10 o 
  -3  -4   5      973.10      997.00     10.41 o 
  -2  -4   5      374.85      388.40      6.91 o 
  -1  -4   5     1393.68     1397.89     15.03 o 
   0  -4   5     1394.03     1437.99     14.35 o 
   1  -4   5     1504.51     1465.78     15.54 o 
   2  -4   5      430.83      401.35      5.42 o 
   3  -4   5     1055.31     1060.01     11.22 o 
   4  -4   5      351.32      360.72      4.78 o 
   5  -4   5      731.91      697.86      9.54 o 
   6  -4   5       30.49       29.91      2.03 o 
   7  -4   5        8.90        6.37      1.67 o 
   8  -4   5      547.96      520.31     15.12 o 
   9  -4   5      385.00      382.29      9.50 o 
  10  -4   5      129.94      128.77      4.31 o 
  11  -4   5      176.11      171.52      4.26 o 
  12  -4   5        4.77        5.95      2.13 o 
  13  -4   5       56.82       50.77      3.01 o 
  14  -4   5      222.75      212.22     14.37 o 
 -12  -3   5      309.49      314.83     11.19 o 
 -11  -3   5      179.56      180.78      8.45 o 
 -10  -3   5      151.29      160.23      6.79 o 
  -9  -3   5      576.60      601.90     17.78 o 
  -8  -3   5      608.87      592.58      8.88 o 
  -7  -3   5       14.81       11.30      2.13 o 
  -6  -3   5      143.04      129.86      3.48 o 
  -5  -3   5      769.52      770.49      9.92 o 
  -4  -3   5      861.69      852.51      8.98 o 
  -3  -3   5      445.16      473.53      5.21 o 
  -2  -3   5      178.57      218.99      3.27 o 
  -1  -3   5     1099.54     1172.18     12.53 o 
   0  -3   5     3093.37     3288.89     28.69 o 
   1  -3   5     1008.05     1042.29     11.24 o 
   2  -3   5       56.19       57.30      1.47 o 
   3  -3   5        7.09        7.34      0.97 o 
   4  -3   5     4109.07     4367.25     46.02 o 
   5  -3   5     1112.18     1113.74     13.97 o 
   6  -3   5       21.96       19.18      2.47 o 
   7  -3   5      115.73      109.47      3.97 o 
   8  -3   5     1028.17     1043.45     14.49 o 
   9  -3   5       56.22       63.85      2.85 o 
  10  -3   5      844.73      806.71     13.31 o 
  11  -3   5       79.63       73.76      4.12 o 
  12  -3   5      189.12      181.21      4.80 o 
  13  -3   5      521.20      504.94      7.81 o 
  14  -3   5      270.12      255.83      6.69 o 
 -12  -2   5      155.39      179.59      9.26 o 
 -11  -2   5        0.41        2.54      3.85 o 
 -10  -2   5      151.16      137.80      5.31 o 
  -9  -2   5      276.57      285.12      5.80 o 
  -8  -2   5      520.89      520.60      7.89 o 
  -7  -2   5      238.22      236.77      4.50 o 
  -6  -2   5        7.53       14.03      1.80 o 
  -5  -2   5      645.04      698.33      8.45 o 
  -4  -2   5     1248.38     1206.11     12.73 o 
  -3  -2   5      832.65      818.63      9.18 o 
  -2  -2   5      107.96      126.99      2.93 o 
  -1  -2   5      570.99      624.73      7.20 o 
   0  -2   5     2834.95     2710.58     28.03 o 
   1  -2   5     1038.46     1033.12     11.05 o 
   2  -2   5      124.70      135.16      2.48 o 
   3  -2   5       42.11       23.23      1.34 o 
   4  -2   5     1990.72     1991.69     23.75 o 
   5  -2   5      968.65      952.20     11.99 o 
   6  -2   5      129.20      128.51      3.13 o 
   7  -2   5      153.29      143.59      3.04 o 
   8  -2   5      555.55      548.93      8.17 o 
   9  -2   5      670.92      675.93     11.24 o 
  10  -2   5      491.49      490.03     10.49 o 
  11  -2   5        3.98        4.42      4.10 o 
  12  -2   5      194.07      196.65      5.91 o 
  13  -2   5      189.58      175.95      5.11 o 
  14  -2   5       94.26       84.07      8.68 o 
  15  -2   5      104.66      118.56     15.00 o 
 -12  -1   5       70.18       78.37      5.91 o 
 -11  -1   5       78.30       70.81      3.66 o 
 -10  -1   5        5.96        6.66      2.79 o 
  -9  -1   5      235.45      229.75      5.45 o 
  -8  -1   5     1010.52     1018.96     12.81 o 
  -7  -1   5      178.61      196.78      3.95 o 
  -6  -1   5      401.74      414.77      5.30 o 
  -5  -1   5      330.77      319.74      3.95 o 
  -4  -1   5     1977.55     2054.62     18.27 o 
  -3  -1   5      363.34      352.07      4.14 o 
  -2  -1   5      409.29      458.56      4.55 o 
  -1  -1   5      499.32      497.00      4.58 o 
   0  -1   5     2026.28     2044.69     20.50 o 
   1  -1   5     1083.02     1080.52     10.58 o 
   2  -1   5      436.28      511.02      5.52 o 
   3  -1   5     3415.65     3768.00     45.32 o 
   4  -1   5     1185.62     1157.10     14.19 o 
   5  -1   5       61.90       37.21      1.58 o 
   6  -1   5        3.01        7.08      2.20 o 
   7  -1   5      455.78      475.58      7.22 o 
   8  -1   5      403.39      403.53      7.35 o 
   9  -1   5     3833.77     3744.32     55.06 o 
  10  -1   5       18.63       12.17      3.76 o 
  11  -1   5       68.76       67.23      3.35 o 
  12  -1   5      192.30      198.11      5.38 o 
  13  -1   5      435.60      454.44      9.54 o 
  14  -1   5       28.65       23.95      3.04 o 
  15  -1   5      180.34      168.85      7.42 o 
 -12   0   5       64.02       78.69      5.61 o 
 -11   0   5       39.56       39.94      3.87 o 
 -10   0   5      159.22      172.61      4.73 o 
  -9   0   5        9.29       14.02      2.61 o 
  -8   0   5      567.24      565.29      8.33 o 
  -7   0   5       79.82       82.59      2.30 o 
  -6   0   5       69.98       68.07      1.84 o 
  -5   0   5     1519.40     1533.32     13.16 o 
  -4   0   5     1967.35     2021.17     16.96 o 
  -3   0   5      438.75      443.47      4.26 o 
  -2   0   5        3.20        5.51      0.78 o 
  -1   0   5     1326.11     1337.24     12.25 o 
   0   0   5     4300.41     4445.12     37.87 o 
   1   0   5      124.29      106.01      1.79 o 
   2   0   5      105.52      122.56      1.89 o 
   3   0   5     2240.26     2388.12     23.14 o 
   4   0   5       18.27       23.57      1.20 o 
   5   0   5     1830.95     1917.35     25.35 o 
   6   0   5      949.26      984.06     11.99 o 
   7   0   5      767.11      761.33     12.39 o 
   8   0   5     1620.30     1593.60     29.58 o 
   9   0   5     3266.66     3132.60     60.00 o 
  10   0   5       54.10       60.24      3.23 o 
  11   0   5       68.11       58.43      2.93 o 
  12   0   5      776.68      743.03     13.06 o 
  13   0   5      225.16      237.84      9.17 o 
  14   0   5      393.39      404.75      8.87 o 
  15   0   5       31.37       33.54      3.34 o 
 -12   1   5      130.62      126.81      7.12 o 
 -11   1   5       42.89       31.80      3.61 o 
 -10   1   5      293.48      284.11      8.45 o 
  -9   1   5     1570.18     1529.61     19.31 o 
  -8   1   5        7.09        6.32      1.69 o 
  -7   1   5       71.29       84.24      1.96 o 
  -6   1   5      504.40      507.15      5.50 o 
  -5   1   5     2572.93     2719.00     23.82 o 
  -4   1   5      169.77      134.53      2.05 o 
  -3   1   5      797.98      850.38      6.89 o 
  -2   1   5        2.02        1.94      0.68 o 
  -1   1   5       40.59       29.67      0.98 o 
   0   1   5     1176.69     1135.15      8.86 o 
   1   1   5     4521.58     4914.40     53.41 o 
   2   1   5     1912.94     2163.33     20.15 o 
   3   1   5     2819.66     2910.88     26.83 o 
   4   1   5     1574.33     1573.59     17.16 o 
   5   1   5      940.86      958.36     13.12 o 
   6   1   5        2.36        9.95      2.01 o 
   7   1   5     1259.17     1181.33     15.85 o 
   8   1   5     2162.22     2125.64     32.42 o 
   9   1   5     1194.71     1158.31     18.45 o 
  10   1   5      125.70      110.14      4.00 o 
  11   1   5     2171.94     2166.51     33.22 o 
  12   1   5     1092.92     1071.13     17.85 o 
  13   1   5      412.63      413.77      8.84 o 
  14   1   5      172.61      180.58      5.88 o 
  15   1   5      106.71       95.98      3.88 o 
 -12   2   5      148.86      138.98      5.80 o 
 -11   2   5       97.43       81.21      4.11 o 
 -10   2   5       44.33       41.15      3.36 o 
  -9   2   5     1358.45     1359.24     19.33 o 
  -8   2   5       24.73       24.70      1.85 o 
  -7   2   5       95.31       92.82      2.16 o 
  -6   2   5      555.82      559.45      5.85 o 
  -5   2   5     1785.25     1812.07     15.25 o 
  -4   2   5      793.62      766.24      7.00 o 
  -3   2   5       45.50       48.45      1.49 o 
  -2   2   5     1059.00     1070.54      8.44 o 
  -1   2   5      239.31      190.48      2.16 o 
   0   2   5     3042.53     3124.54     24.37 o 
   1   2   5     4012.01     4371.83     51.20 o 
   2   2   5        6.43       -0.06      0.69 o 
   3   2   5     2683.21     2813.58     27.71 o 
   4   2   5     2441.17     2551.97     27.39 o 
   5   2   5      101.78       80.06      2.48 o 
   6   2   5       19.06       17.26      1.64 o 
   7   2   5      603.46      594.87      8.95 o 
   8   2   5     1874.81     1850.96     19.91 o 
   9   2   5      758.60      762.34      9.95 o 
  10   2   5        1.03        0.37      2.37 o 
  11   2   5        3.15        8.66      2.53 o 
  12   2   5      507.42      500.73      9.94 o 
  13   2   5     1882.11     1808.23     28.75 o 
  14   2   5      520.07      540.03     10.99 o 
  15   2   5      206.11      224.44      5.88 o 
 -12   3   5        8.59        7.49      3.32 o 
 -11   3   5      560.06      534.82      9.67 o 
 -10   3   5       99.54      105.21      4.05 o 
  -9   3   5       13.89       10.04      2.34 o 
  -8   3   5      322.80      311.44      5.54 o 
  -7   3   5        2.98        5.80      1.43 o 
  -6   3   5       28.87       24.14      1.29 o 
  -5   3   5      936.66      917.49      8.75 o 
  -4   3   5     1607.46     1710.84     14.37 o 
  -3   3   5        1.89        2.34      0.88 o 
  -2   3   5      786.57      804.10      6.84 o 
  -1   3   5     1953.22     1947.93     14.66 o 
   0   3   5     4750.94     4916.91     39.79 o 
   1   3   5     4236.27     4454.46     38.18 o 
   2   3   5       58.35       63.99      2.27 o 
   3   3   5     1181.44     1146.05     11.06 o 
   4   3   5     4579.74     4784.86     43.43 o 
   5   3   5     1068.74     1104.44     15.30 o 
   6   3   5       24.45       35.54      1.93 o 
   7   3   5      159.90      194.16      4.19 o 
   8   3   5     2519.01     2424.85     29.06 o 
   9   3   5      950.24      969.05     12.25 o 
  10   3   5        9.78        9.07      1.65 o 
  11   3   5       82.78       91.29      4.03 o 
  12   3   5     1812.12     1730.58     27.61 o 
  13   3   5      172.69      178.94      6.03 o 
  14   3   5       33.71       33.24      4.19 o 
  15   3   5       27.43       27.61      3.35 o 
  16   3   5      120.61      122.17      8.21 o 
 -12   4   5       21.93       15.26      4.12 o 
 -11   4   5        3.09        1.33      3.00 o 
 -10   4   5       96.50      102.79      3.57 o 
  -9   4   5       10.13        2.75      2.55 o 
  -8   4   5     1370.42     1349.43     16.84 o 
  -7   4   5       78.82       75.14      1.82 o 
  -6   4   5     2127.03     2191.36     19.34 o 
  -5   4   5     1137.90     1097.20     10.12 o 
  -4   4   5     1012.85     1023.35     10.16 o 
  -3   4   5      165.97      180.22      2.63 o 
  -2   4   5      334.34      324.39      4.53 o 
  -1   4   5     2344.46     2341.48     19.21 o 
   0   4   5     2094.19     2113.22     16.70 o 
   1   4   5      362.67      362.60      3.69 o 
   2   4   5      808.70      834.71      9.58 o 
   3   4   5       17.82       35.06      1.48 o 
   4   4   5      109.76       66.00      1.84 o 
   5   4   5      667.73      702.75      8.39 o 
   6   4   5       42.58       61.42      2.35 o 
   7   4   5       11.38       12.21      1.80 o 
   8   4   5      404.39      394.21      5.66 o 
   9   4   5     1011.83      945.68     12.50 o 
  10   4   5      145.44      140.23      3.41 o 
  11   4   5      554.90      539.62      9.04 o 
  12   4   5      427.06      412.38      9.16 o 
  13   4   5      376.85      414.62     11.61 o 
  14   4   5       93.40       88.76      7.06 o 
  15   4   5      144.73      141.97      5.36 o 
 -12   5   5      187.73      168.83      6.62 o 
 -11   5   5        1.25        3.00      3.73 o 
 -10   5   5      816.00      811.23     12.89 o 
  -9   5   5       13.81       20.69      2.99 o 
  -8   5   5      346.69      342.56      6.85 o 
  -7   5   5      558.30      540.52      9.78 o 
  -6   5   5      273.11      299.84      4.12 o 
  -5   5   5      368.35      353.55      4.35 o 
  -4   5   5      190.52      167.96      2.91 o 
  -3   5   5      177.71      200.58      2.56 o 
  -2   5   5     1130.25     1105.97     11.52 o 
  -1   5   5      491.99      469.97      4.52 o 
   0   5   5      999.24      970.73      8.54 o 
   1   5   5        2.83        9.87      0.90 o 
   2   5   5     1415.28     1461.19     14.01 o 
   3   5   5      485.03      399.98      5.78 o 
   4   5   5     1670.91     1656.13     18.15 o 
   5   5   5       48.64       31.35      1.94 o 
   6   5   5      399.79      393.30      6.12 o 
   7   5   5     1000.98      939.47     13.80 o 
   8   5   5     1256.98     1251.34     14.59 o 
   9   5   5       34.85       25.52      1.93 o 
  10   5   5        7.55        2.87      1.51 o 
  11   5   5      504.62      497.49      8.85 o 
  12   5   5      525.63      550.74     10.48 o 
  13   5   5      401.32      356.45      8.99 o 
  14   5   5       83.45       87.69      4.29 o 
  15   5   5      196.05      203.19      6.36 o 
 -12   6   5       64.74       58.73      5.66 o 
 -11   6   5       72.00       63.08      4.04 o 
 -10   6   5      116.16      126.60      7.66 o 
  -9   6   5      459.55      436.69      9.84 o 
  -8   6   5       90.60       86.38      3.64 o 
  -7   6   5       23.48       21.45      1.75 o 
  -6   6   5      512.09      491.58      5.35 o 
  -5   6   5      759.81      778.02      7.65 o 
  -4   6   5       66.82       55.79      1.55 o 
  -3   6   5       34.71       41.95      1.40 o 
  -2   6   5       10.24       17.92      1.21 o 
  -1   6   5     2791.63     2763.49     22.62 o 
   0   6   5     1626.87     1752.79     14.70 o 
   1   6   5        0.18        1.85      0.94 o 
   2   6   5      454.35      446.63      7.69 o 
   3   6   5     5509.63     5859.39     66.97 o 
   4   6   5      109.76       90.55      4.01 o 
   5   6   5       35.56       21.03      1.58 o 
   6   6   5       48.66       39.72      2.11 o 
   7   6   5     1712.41     1671.90     18.93 o 
   8   6   5     1760.32     1727.12     19.68 o 
   9   6   5       17.68       27.92      2.18 o 
  10   6   5       77.18       50.39      2.67 o 
  11   6   5      843.99      800.41     12.81 o 
  12   6   5     1022.29     1014.56     15.68 o 
  13   6   5      572.71      536.74      8.79 o 
  14   6   5        3.55        7.37      3.51 o 
  15   6   5      271.62      256.40      7.29 o 
 -11   7   5       90.78       95.15      5.73 o 
 -10   7   5       19.78       21.00      3.52 o 
  -9   7   5       82.77       79.68      4.87 o 
  -8   7   5       26.76       25.11      3.40 o 
  -7   7   5       18.66       18.31      2.94 o 
  -6   7   5      195.45      187.86      4.60 o 
  -5   7   5      902.75      867.75      9.08 o 
  -4   7   5       26.86       26.53      1.37 o 
  -3   7   5      120.15      130.03      2.52 o 
  -2   7   5      371.89      343.88      5.23 o 
  -1   7   5     4126.02     4211.56     42.30 o 
   0   7   5      616.50      746.24      7.36 o 
   1   7   5      372.68      403.90      5.21 o 
   2   7   5      293.94      229.86      3.87 o 
   3   7   5     1859.24     1755.89     21.32 o 
   4   7   5      621.95      561.78      7.67 o 
   5   7   5      723.57      805.81      9.96 o 
   6   7   5     1804.60     1812.96     22.11 o 
   7   7   5     1292.15     1242.54     14.65 o 
   8   7   5     1297.66     1287.18     14.07 o 
   9   7   5      262.94      264.48      6.17 o 
  10   7   5      361.82      377.26      8.69 o 
  11   7   5     1061.23      974.50     15.30 o 
  12   7   5      503.03      488.56      8.48 o 
  13   7   5      186.86      191.41      5.38 o 
  14   7   5        1.35       -1.00      2.90 o 
  15   7   5       25.90       25.60      4.23 o 
 -11   8   5      206.05      219.56      8.04 o 
 -10   8   5      327.96      321.34      9.15 o 
  -9   8   5       83.52       77.46      5.01 o 
  -8   8   5       53.09       47.93      3.83 o 
  -7   8   5      413.33      403.53      8.28 o 
  -6   8   5      425.63      422.35      8.17 o 
  -5   8   5      517.29      497.43      7.08 o 
  -4   8   5      163.67      154.34      3.06 o 
  -3   8   5      457.04      442.05      5.43 o 
  -2   8   5      882.63      874.47      9.80 o 
  -1   8   5      767.90      754.14      8.70 o 
   0   8   5      291.40      264.65      5.16 o 
   1   8   5      260.87      293.71      4.70 o 
   2   8   5        9.68        8.69      1.53 o 
   3   8   5      519.57      505.82      6.91 o 
   4   8   5     2357.96     2417.84     34.52 o 
   5   8   5      147.87      135.58      4.38 o 
   6   8   5      334.87      341.98      6.15 o 
   7   8   5      323.60      331.30      7.46 o 
   8   8   5      590.83      589.77      8.20 o 
   9   8   5      734.22      711.01      9.50 o 
  10   8   5      180.18      171.88      4.82 o 
  11   8   5      630.33      647.39     10.44 o 
  12   8   5      879.11      855.69     12.86 o 
  13   8   5      121.75      133.09      6.46 o 
  14   8   5        2.80       -0.41      3.21 o 
  15   8   5       44.79       25.89      9.16 o 
 -10   9   5      295.78      326.04      9.53 o 
  -9   9   5        2.87        3.76      4.36 o 
  -8   9   5        8.13       11.11      3.64 o 
  -7   9   5       92.39      101.65      5.65 o 
  -6   9   5      205.73      227.64      6.25 o 
  -5   9   5      667.16      664.46      9.90 o 
  -4   9   5      228.69      208.55      5.20 o 
  -3   9   5      514.58      530.07      6.78 o 
  -2   9   5      372.26      382.64      5.13 o 
  -1   9   5      385.67      358.11      5.72 o 
   0   9   5      698.75      711.73     11.31 o 
   1   9   5      100.19       96.72      2.88 o 
   2   9   5      851.40      796.96     10.04 o 
   3   9   5     1257.66     1213.58     14.25 o 
   4   9   5       40.05       45.72      2.39 o 
   5   9   5      917.58      891.32     11.16 o 
   6   9   5      606.65      575.55      8.94 o 
   7   9   5       15.35       19.41      2.31 o 
   8   9   5      130.71      132.25      3.81 o 
   9   9   5       17.33       17.33      2.48 o 
  10   9   5       58.78       59.78      3.54 o 
  11   9   5      457.79      466.10      8.67 o 
  12   9   5      433.02      436.39      9.47 o 
  13   9   5       27.71       28.64      4.97 o 
  14   9   5        5.14        2.77      4.58 o 
 -10  10   5       95.71      111.45     10.64 o 
  -9  10   5      175.09      184.70      7.48 o 
  -8  10   5       40.28       40.18      4.17 o 
  -7  10   5      234.98      231.94      6.89 o 
  -6  10   5      234.82      226.23      8.71 o 
  -5  10   5       86.58       94.40      4.23 o 
  -4  10   5       26.13       21.16      2.69 o 
  -3  10   5       31.81       27.41      2.30 o 
  -2  10   5     3872.90     3884.10     38.34 o 
  -1  10   5      316.54      306.39      4.96 o 
   0  10   5      217.37      214.13      4.43 o 
   1  10   5      416.26      433.02      6.58 o 
   2  10   5     1452.51     1475.21     17.07 o 
   3  10   5      147.89      128.77      3.58 o 
   4  10   5      911.93      866.27     16.29 o 
   5  10   5      126.19      125.61      3.99 o 
   6  10   5      221.26      213.10      4.85 o 
   7  10   5      611.97      594.98      9.19 o 
   8  10   5      610.82      591.51      8.76 o 
   9  10   5        1.75        4.11      2.46 o 
  10  10   5      279.11      273.53      6.43 o 
  11  10   5      561.78      573.45     12.31 o 
  12  10   5      709.12      710.08     13.37 o 
  13  10   5       34.46       29.12      4.42 o 
  -9  11   5       69.69       79.85      6.54 o 
  -8  11   5      171.83      166.40      8.47 o 
  -7  11   5       12.93       18.82      4.09 o 
  -6  11   5      425.62      393.76      8.66 o 
  -5  11   5       25.28       22.09      3.61 o 
  -4  11   5        0.27        0.09      2.69 o 
  -3  11   5      471.55      468.29      8.08 o 
  -2  11   5     1322.03     1306.73     15.42 o 
  -1  11   5        7.40        2.84      2.27 o 
   0  11   5      172.72      168.78      4.64 o 
   1  11   5       51.87       63.47      2.78 o 
   2  11   5       60.08       58.47      2.82 o 
   3  11   5     2005.30     1888.12     21.74 o 
   4  11   5      870.99      803.86     11.87 o 
   5  11   5       30.91       33.70      2.92 o 
   6  11   5       30.04       31.08      2.81 o 
   7  11   5      408.44      397.21      8.05 o 
   8  11   5      372.14      374.30      7.34 o 
   9  11   5        9.76       11.66      2.76 o 
  10  11   5      168.16      167.38      6.23 o 
  11  11   5      435.89      443.99     14.72 o 
  12  11   5      114.40      110.06      5.81 o 
  13  11   5       19.15       26.24      4.91 o 
  -8  12   5        5.35        3.53      4.31 o 
  -7  12   5       30.73       39.72      6.15 o 
  -6  12   5      204.03      210.74      6.80 o 
  -5  12   5      433.76      409.92     11.12 o 
  -4  12   5       14.34       15.23      3.63 o 
  -3  12   5      683.67      663.31     10.43 o 
  -2  12   5      285.15      271.22      9.00 o 
  -1  12   5      895.65      906.56     11.67 o 
   0  12   5      128.00      129.99      4.83 o 
   1  12   5      285.39      290.77      6.84 o 
   2  12   5      590.81      550.98      8.95 o 
   3  12   5      258.74      236.97      6.57 o 
   4  12   5       13.46       15.10      4.60 o 
   5  12   5       14.90       13.60      3.04 o 
   6  12   5      204.87      201.18      5.94 o 
   7  12   5      903.47      885.10     13.26 o 
   8  12   5        4.19        1.83      3.08 o 
   9  12   5       36.31       37.52      3.63 o 
  10  12   5      204.18      187.13      7.83 o 
  11  12   5      349.43      357.33     10.86 o 
  12  12   5        4.61        2.45      5.38 o 
  -7  13   5        7.12        8.27      6.41 o 
  -6  13   5        3.27       -2.79      4.85 o 
  -5  13   5       74.35       71.80      5.81 o 
  -4  13   5        6.01        3.46      4.17 o 
  -3  13   5       75.27       79.21      5.26 o 
  -2  13   5      229.61      242.41      8.16 o 
  -1  13   5       24.59       30.45      3.78 o 
   0  13   5      103.02       89.57      6.24 o 
   1  13   5       86.81       94.52      4.60 o 
   2  13   5      772.04      732.33     14.15 o 
   3  13   5      226.41      211.52      5.35 o 
   4  13   5      169.38      158.53      6.72 o 
   5  13   5      232.78      229.45      6.42 o 
   6  13   5      320.37      314.82      7.36 o 
   7  13   5      452.70      447.31      8.83 o 
   8  13   5       20.92       22.79      3.80 o 
   9  13   5       11.17        3.14      4.14 o 
  10  13   5      149.21      156.72      8.21 o 
  11  13   5      257.08      259.88     13.99 o 
  -6  14   5      100.80      119.08     12.22 o 
  -5  14   5       46.48       48.39      5.64 o 
  -4  14   5        0.15        2.71      4.69 o 
  -3  14   5      210.61      205.22      8.01 o 
  -2  14   5      233.11      256.93      8.54 o 
  -1  14   5       40.36       49.77      5.97 o 
   0  14   5      102.57      104.21      9.34 o 
   1  14   5      182.12      184.19      7.51 o 
   2  14   5      491.04      486.97      9.06 o 
   3  14   5      710.13      695.43     11.24 o 
   4  14   5        8.31        7.04      3.33 o 
   5  14   5      608.24      634.39     11.09 o 
   6  14   5      358.11      372.84     15.20 o 
   7  14   5      212.88      215.59      6.71 o 
   8  14   5        9.94        2.52      4.42 o 
   9  14   5      220.71      223.10     14.55 o 
  10  14   5      217.01      216.39      9.17 o 
  -4  15   5        1.37       -6.78      6.78 o 
  -3  15   5       12.67       14.53      4.99 o 
  -2  15   5      162.49      166.46      7.14 o 
  -1  15   5      274.34      302.21      8.18 o 
   0  15   5        7.90        6.41      3.57 o 
   1  15   5       83.32       94.79      5.41 o 
   2  15   5      282.72      291.09     13.58 o 
   3  15   5      257.70      257.36      6.92 o 
   4  15   5        3.64        4.99      3.64 o 
   5  15   5        3.84        1.65      3.35 o 
   6  15   5      160.09      187.53      6.47 o 
   7  15   5      145.71      160.00      6.23 o 
   8  15   5      189.14      177.69      7.52 o 
  -1  16   5      163.13      169.04      7.89 o 
   0  16   5      130.54      145.13      7.19 o 
   1  16   5       26.41       35.76      4.97 o 
   2  16   5        3.37       -0.43      4.33 o 
   3  16   5       30.07       35.75      5.20 o 
   4  16   5       96.74      113.01      7.69 o 
   5  16   5      209.66      213.17      7.91 o 
   6  16   5      537.74      483.44     24.63 o 
  -1 -11   6       20.37       12.91      6.29 o 
   0 -11   6        1.03        1.29      5.76 o 
   1 -11   6        2.24        3.25      6.52 o 
   2 -11   6       89.23       79.91      8.32 o 
   3 -11   6      144.90      157.57     13.26 o 
  -4 -10   6       73.08       63.40      8.09 o 
  -3 -10   6        6.65       -0.40      8.25 o 
  -2 -10   6      309.98      301.14      9.56 o 
  -1 -10   6      222.47      224.19     11.35 o 
   0 -10   6      318.84      328.71     11.27 o 
   1 -10   6       13.48       25.75      5.55 o 
   2 -10   6      269.67      288.72     12.11 o 
   3 -10   6      372.90      397.07     14.69 o 
   4 -10   6       25.15       33.79      8.53 o 
   5 -10   6        6.85        6.32      8.21 o 
   6 -10   6       78.68       82.41     10.42 o 
   7 -10   6      160.98      162.30     12.63 o 
  -6  -9   6      187.94      197.53     13.96 o 
  -5  -9   6       20.99       11.33      5.06 o 
  -4  -9   6       73.80       90.01      7.16 o 
  -3  -9   6        2.41       -3.60      4.42 o 
  -2  -9   6      291.01      292.94      8.95 o 
  -1  -9   6      349.35      305.29      8.72 o 
   0  -9   6        0.82       -0.01      4.02 o 
   1  -9   6       20.37       17.67      4.51 o 
   2  -9   6      185.20      191.30      8.12 o 
   3  -9   6       85.67       78.94      5.87 o 
   4  -9   6       72.76       70.73      5.76 o 
   5  -9   6        0.21       -3.47      7.26 o 
   6  -9   6      135.62      132.94     11.05 o 
   7  -9   6       11.16       20.97      5.24 o 
   8  -9   6       17.92        8.37      5.14 o 
   9  -9   6        0.23       -4.12      5.02 o 
  -7  -8   6        6.90        5.38      5.52 o 
  -6  -8   6      103.45      106.51      7.21 o 
  -5  -8   6       33.07       38.24      4.84 o 
  -4  -8   6        0.12       -2.75      4.03 o 
  -3  -8   6       19.19       17.23      4.31 o 
  -2  -8   6      177.27      176.66      6.70 o 
  -1  -8   6      276.08      263.18      8.05 o 
   0  -8   6      327.91      318.12      8.61 o 
   1  -8   6       82.92       88.89      5.01 o 
   2  -8   6      298.90      305.33      9.00 o 
   3  -8   6       98.71       97.53     10.74 o 
   4  -8   6      137.61      139.08      7.56 o 
   5  -8   6       20.88       27.30      4.31 o 
   6  -8   6      138.63      143.29      9.95 o 
   7  -8   6       73.97       84.56      6.25 o 
   8  -8   6        9.23        6.00      4.69 o 
   9  -8   6        1.12       -2.96      3.69 o 
  10  -8   6      138.50      141.42      6.08 o 
  -8  -7   6        1.24        4.41      5.34 o 
  -7  -7   6      144.62      132.36      7.55 o 
  -6  -7   6       93.50      107.93      5.70 o 
  -5  -7   6       38.50       37.50      4.55 o 
  -4  -7   6       10.89       13.15      4.00 o 
  -3  -7   6     1109.26     1053.35     17.81 o 
  -2  -7   6      161.14      170.34      6.27 o 
  -1  -7   6       18.14       21.92      6.28 o 
   0  -7   6       23.53       21.99      4.03 o 
   1  -7   6      647.54      637.94     13.38 o 
   2  -7   6        6.21        5.79      2.96 o 
   3  -7   6      435.05      458.35     12.39 o 
   4  -7   6      377.99      356.67      7.88 o 
   5  -7   6        1.88        1.37      2.92 o 
   6  -7   6      165.63      176.56      5.64 o 
   7  -7   6      506.40      509.13     10.94 o 
   8  -7   6       53.25       57.31      4.43 o 
   9  -7   6        0.07       -1.82      3.45 o 
  10  -7   6      280.89      286.92      7.89 o 
  11  -7   6      296.70      327.01      8.50 o 
  -9  -6   6      255.93      267.33     10.45 o 
  -8  -6   6       49.91       40.02      5.87 o 
  -7  -6   6      402.54      422.42     17.58 o 
  -6  -6   6      241.37      246.44      7.68 o 
  -5  -6   6      291.60      286.59      7.91 o 
  -4  -6   6        6.88        7.91      3.53 o 
  -3  -6   6     1535.71     1498.68     28.12 o 
  -2  -6   6     2065.94     2105.04     34.87 o 
  -1  -6   6      158.42      150.01      7.60 o 
   0  -6   6       52.52       62.05      4.44 o 
   1  -6   6      845.99      868.31     14.06 o 
   2  -6   6       16.96       11.87      2.49 o 
   3  -6   6     2224.23     2237.52     30.41 o 
   4  -6   6      259.25      251.10      5.03 o 
   5  -6   6       44.70       44.29      2.93 o 
   6  -6   6       70.23       81.67      4.41 o 
   7  -6   6      773.37      768.87     12.42 o 
   8  -6   6        4.11        1.66      2.76 o 
   9  -6   6       13.75       11.72      2.83 o 
  10  -6   6       95.37      103.07      4.17 o 
  11  -6   6      209.44      220.91      7.93 o 
  12  -6   6       58.74       59.29      3.63 o 
 -10  -5   6      141.56      133.25     15.00 o 
  -9  -5   6        7.97        6.05      5.13 o 
  -8  -5   6       58.53       62.17      5.91 o 
  -7  -5   6       42.37       39.49      5.39 o 
  -6  -5   6      208.66      187.20      6.49 o 
  -5  -5   6        2.37        0.63      3.30 o 
  -4  -5   6       50.09       52.13      4.54 o 
  -3  -5   6       27.49       23.24      4.05 o 
  -2  -5   6      131.43      137.26      6.95 o 
  -1  -5   6      232.36      227.80      5.39 o 
   0  -5   6      267.25      252.42      4.59 o 
   1  -5   6      335.71      332.34      6.01 o 
   2  -5   6     1599.94     1634.35     21.60 o 
   3  -5   6     4617.54     4666.79     55.57 o 
   4  -5   6        4.22        3.07      1.88 o 
   5  -5   6      202.68      207.67      4.31 o 
   6  -5   6     1195.25     1188.39     21.71 o 
   7  -5   6       86.64       88.04      3.15 o 
   8  -5   6       79.16       73.83      3.47 o 
   9  -5   6        5.54       -0.32      2.52 o 
  10  -5   6      243.08      263.42      8.57 o 
  11  -5   6      465.22      468.78      8.36 o 
  12  -5   6       56.88       59.45      3.38 o 
  13  -5   6       22.76       21.34      2.90 o 
 -10  -4   6      294.29      284.13     11.72 o 
  -9  -4   6       11.62        6.90      5.34 o 
  -8  -4   6       61.64       66.94      5.53 o 
  -7  -4   6      178.72      185.12      7.77 o 
  -6  -4   6       23.43       28.11      3.56 o 
  -5  -4   6       12.98       15.69      2.50 o 
  -4  -4   6        2.39        2.05      2.17 o 
  -3  -4   6      168.47      169.83      4.45 o 
  -2  -4   6     1437.71     1408.37     15.10 o 
  -1  -4   6      600.32      553.32      9.34 o 
   0  -4   6      773.10      770.34     11.40 o 
   1  -4   6      996.75      991.55     14.50 o 
   2  -4   6     2800.71     2729.83     32.80 o 
   3  -4   6      136.12      126.37      2.91 o 
   4  -4   6      184.26      183.97      3.98 o 
   5  -4   6      160.41      171.65      4.17 o 
   6  -4   6      925.87      954.24     12.64 o 
   7  -4   6      115.22      118.21      3.86 o 
   8  -4   6      224.17      214.42      5.83 o 
   9  -4   6       38.20       28.63      3.30 o 
  10  -4   6       49.58       56.11      3.39 o 
  11  -4   6      506.82      491.07      9.54 o 
  12  -4   6      251.24      238.62      6.65 o 
  13  -4   6      146.51      142.01      4.38 o 
  14  -4   6      170.83      177.14      8.53 o 
 -11  -3   6       79.79       83.59      7.10 o 
 -10  -3   6      180.32      181.41     15.95 o 
  -9  -3   6       44.78       52.69      6.14 o 
  -8  -3   6      141.75      131.57      4.78 o 
  -7  -3   6      250.06      237.36      6.03 o 
  -6  -3   6       17.31       29.23      2.70 o 
  -5  -3   6      654.38      613.28     14.82 o 
  -4  -3   6       69.21       70.36      2.80 o 
  -3  -3   6      823.78      818.44     11.84 o 
  -2  -3   6      377.27      346.01      4.91 o 
  -1  -3   6       35.06       32.48      1.54 o 
   0  -3   6      114.90      120.10      2.43 o 
   1  -3   6      230.85      232.40      3.76 o 
   2  -3   6      401.02      394.47      4.98 o 
   3  -3   6      589.66      574.92      6.58 o 
   4  -3   6      272.29      279.45      4.60 o 
   5  -3   6      179.48      174.43      3.98 o 
   6  -3   6      789.11      788.86     10.58 o 
   7  -3   6      564.66      593.80      8.38 o 
   8  -3   6      111.41       98.51      3.30 o 
   9  -3   6        2.78        2.11      2.30 o 
  10  -3   6      835.41      833.95     14.10 o 
  11  -3   6      120.44      130.45      4.68 o 
  12  -3   6      108.74      114.39      5.60 o 
  13  -3   6       19.21       24.24      2.97 o 
  14  -3   6      195.75      202.38      6.88 o 
 -11  -2   6       32.43       43.96      6.16 o 
 -10  -2   6      339.76      354.02     11.35 o 
  -9  -2   6        3.02        1.13      3.47 o 
  -8  -2   6       96.27       89.82      4.08 o 
  -7  -2   6      373.57      384.57      8.68 o 
  -6  -2   6      570.74      584.65      8.35 o 
  -5  -2   6      162.82      150.10      3.92 o 
  -4  -2   6      271.85      242.68      4.60 o 
  -3  -2   6      899.83      928.81     10.44 o 
  -2  -2   6      744.36      742.93      8.05 o 
  -1  -2   6       47.38       39.94      1.78 o 
   0  -2   6      782.84      768.23      8.65 o 
   1  -2   6      455.14      460.13      5.23 o 
   2  -2   6      908.24      896.40      9.89 o 
   3  -2   6      240.99      207.23      3.97 o 
   4  -2   6       21.89       31.39      1.69 o 
   5  -2   6      229.38      209.49      4.12 o 
   6  -2   6     1314.59     1260.46     15.75 o 
   7  -2   6      862.58      850.84     11.04 o 
   8  -2   6      117.50      110.31      3.00 o 
   9  -2   6     1978.63     1909.29     29.23 o 
  10  -2   6      221.61      205.23      5.28 o 
  11  -2   6      154.52      164.62      4.78 o 
  12  -2   6       85.12       96.28      3.69 o 
  13  -2   6       72.27       78.36      4.10 o 
  14  -2   6      194.03      206.75      8.02 o 
 -11  -1   6      493.18      485.49      9.77 o 
 -10  -1   6      125.21      128.09      5.29 o 
  -9  -1   6      352.48      347.45      7.05 o 
  -8  -1   6       50.40       50.14      3.03 o 
  -7  -1   6      451.27      434.53      7.01 o 
  -6  -1   6      315.49      304.73      5.38 o 
  -5  -1   6       30.49       27.21      2.15 o 
  -4  -1   6       40.75       34.99      1.85 o 
  -3  -1   6      288.57      273.46      3.92 o 
  -2  -1   6      909.42      923.47      8.30 o 
  -1  -1   6      486.03      543.52      6.03 o 
   0  -1   6       41.01       47.61      1.59 o 
   1  -1   6     1678.91     1704.33     17.46 o 
   2  -1   6     1423.73     1404.02     15.05 o 
   3  -1   6      597.52      609.84      9.98 o 
   4  -1   6       63.23       75.56      2.37 o 
   5  -1   6      748.97      723.62      9.59 o 
   6  -1   6      284.87      240.49      4.28 o 
   7  -1   6      892.50      889.89     11.37 o 
   8  -1   6        7.03        5.28      1.48 o 
   9  -1   6      825.29      825.75     13.61 o 
  10  -1   6       16.30       12.24      2.68 o 
  11  -1   6     1328.31     1299.25     25.01 o 
  12  -1   6       10.54       15.11      3.13 o 
  13  -1   6      172.48      164.05      5.36 o 
  14  -1   6      486.99      503.93     10.21 o 
  15  -1   6      801.85      852.66     26.68 o 
 -12   0   6      188.28      187.02      8.01 o 
 -11   0   6      451.43      463.49     22.94 o 
 -10   0   6        2.99       -0.27      2.83 o 
  -9   0   6       50.98       49.83      4.35 o 
  -8   0   6      310.32      317.06      6.81 o 
  -7   0   6      563.95      550.01      8.77 o 
  -6   0   6       26.68       27.14      2.14 o 
  -5   0   6      105.24      103.85      2.54 o 
  -4   0   6      640.38      672.40      7.39 o 
  -3   0   6      827.57      802.77      7.43 o 
  -2   0   6       10.01       18.61      1.05 o 
  -1   0   6       16.29       14.84      1.10 o 
   0   0   6      655.09      686.05      7.58 o 
   1   0   6      125.90       68.11      1.88 o 
   2   0   6     1571.30     1534.86     14.69 o 
   3   0   6      472.58      473.79      6.11 o 
   4   0   6       20.18       17.32      1.52 o 
   5   0   6      227.50      185.49      3.53 o 
   6   0   6     2333.47     2301.99     27.20 o 
   7   0   6       65.46       69.38      2.46 o 
   8   0   6        5.12        8.07      1.60 o 
   9   0   6      250.42      248.63      6.82 o 
  10   0   6      428.63      435.72      9.93 o 
  11   0   6     1133.61     1104.10     18.23 o 
  12   0   6       25.74       23.75      2.93 o 
  13   0   6      365.83      352.51      7.95 o 
  14   0   6      671.26      672.22     12.73 o 
  15   0   6      574.08      587.73     33.63 o 
 -12   1   6       72.85       74.96      6.15 o 
 -11   1   6      130.34      136.90      5.41 o 
 -10   1   6       97.64       96.08      3.77 o 
  -9   1   6       44.05       42.57      3.09 o 
  -8   1   6      424.04      431.67      6.82 o 
  -7   1   6      456.11      460.19      6.62 o 
  -6   1   6       63.80       59.51      1.87 o 
  -5   1   6       87.08       91.87      1.89 o 
  -4   1   6      960.44      964.77      8.26 o 
  -3   1   6     1671.61     1701.07     13.71 o 
  -2   1   6      581.46      534.26      4.58 o 
  -1   1   6       32.82       29.48      1.06 o 
   0   1   6     1024.39     1059.62      9.82 o 
   1   1   6     4207.80     4389.96     61.37 o 
   2   1   6     7683.10     8131.71     84.66 o 
   3   1   6      223.33      308.93      4.35 o 
   4   1   6        2.14        3.55      1.81 o 
   5   1   6     1224.80     1290.72     19.69 o 
   6   1   6     1029.75     1049.59     16.93 o 
   7   1   6      634.03      614.10     10.63 o 
   8   1   6        1.55        4.58      1.86 o 
   9   1   6      303.01      307.53      6.18 o 
  10   1   6      405.60      415.35      8.36 o 
  11   1   6       19.55       19.34      5.00 o 
  12   1   6        5.17        3.18      2.72 o 
  13   1   6       73.48       71.42      4.05 o 
  14   1   6      259.62      267.70      7.21 o 
  15   1   6       41.35       38.98      3.86 o 
 -12   2   6      318.48      320.76      8.03 o 
 -11   2   6      140.99      143.12      5.28 o 
 -10   2   6       85.53       89.91      4.39 o 
  -9   2   6      102.43       97.49      3.58 o 
  -8   2   6      490.84      480.63      6.51 o 
  -7   2   6     1155.96     1146.78     13.55 o 
  -6   2   6       62.56       60.32      2.61 o 
  -5   2   6      119.93      123.02      2.47 o 
  -4   2   6      479.32      469.98      4.93 o 
  -3   2   6     1694.16     1734.10     14.70 o 
  -2   2   6     1247.99     1262.87      9.92 o 
  -1   2   6      221.51      235.57      2.75 o 
   0   2   6     2533.60     2636.80     20.66 o 
   1   2   6     5458.39     5834.99     79.29 o 
   2   2   6      596.29      768.45      7.87 o 
   3   2   6     1262.90     1363.94     15.32 o 
   4   2   6        3.19        8.63      2.35 o 
   5   2   6     1440.25     1488.88     23.48 o 
   6   2   6      743.62      789.04     13.17 o 
   7   2   6      638.71      640.98     11.11 o 
   8   2   6      647.64      629.30      9.62 o 
   9   2   6       15.92       15.37      1.67 o 
  10   2   6      529.82      513.34      7.47 o 
  11   2   6        7.29        4.93      2.77 o 
  12   2   6      123.84      115.83      4.92 o 
  13   2   6      426.15      436.82     11.36 o 
  14   2   6     1091.66     1096.72     18.99 o 
  15   2   6        6.71        7.78      3.60 o 
 -12   3   6      379.38      356.47      8.27 o 
 -11   3   6      184.21      182.29      6.02 o 
 -10   3   6      210.02      213.06      6.02 o 
  -9   3   6        7.56        4.93      3.00 o 
  -8   3   6      347.18      355.92      5.73 o 
  -7   3   6      468.89      467.90      6.77 o 
  -6   3   6      596.58      606.12      6.08 o 
  -5   3   6       35.98       36.92      1.75 o 
  -4   3   6      163.44      160.84      2.58 o 
  -3   3   6      302.56      281.18      4.24 o 
  -2   3   6     1497.97     1634.78     13.19 o 
  -1   3   6      314.99      349.08      3.52 o 
   0   3   6     3779.71     4041.13     31.17 o 
   1   3   6     2074.29     2060.61     18.18 o 
   2   3   6      143.23      210.20      2.67 o 
   3   3   6      357.90      368.02      4.98 o 
   4   3   6      809.23      884.25     14.12 o 
   5   3   6     1560.99     1444.23     19.79 o 
   6   3   6     2020.91     2011.47     26.93 o 
   7   3   6      447.89      444.65      8.23 o 
   8   3   6      297.45      293.96      5.93 o 
   9   3   6      502.22      519.40      7.38 o 
  10   3   6     1178.42     1149.68     14.73 o 
  11   3   6      504.50      527.43      7.62 o 
  12   3   6      146.04      137.76      5.40 o 
  13   3   6      633.09      628.70     12.30 o 
  14   3   6      284.87      285.07      7.83 o 
  15   3   6      317.71      309.27      8.50 o 
  16   3   6        2.19        4.93      3.30 o 
 -12   4   6       10.02       -2.01      4.81 o 
 -11   4   6      641.32      624.03     11.13 o 
 -10   4   6      271.15      269.41      6.68 o 
  -9   4   6        4.42        2.86      2.49 o 
  -8   4   6      990.06      976.42     13.06 o 
  -7   4   6      988.78      978.20     10.96 o 
  -6   4   6        2.49        1.88      1.06 o 
  -5   4   6      103.26       96.12      2.27 o 
  -4   4   6      538.67      517.78      5.29 o 
  -3   4   6      675.34      639.25      6.84 o 
  -2   4   6     1332.63     1360.22     12.37 o 
  -1   4   6     1136.01     1197.94      9.86 o 
   0   4   6     3294.58     3452.99     31.90 o 
   1   4   6     3747.03     3812.87     32.89 o 
   2   4   6      779.38      764.12      8.99 o 
   3   4   6      941.96     1059.17     12.53 o 
   4   4   6     1735.14     1761.88     19.21 o 
   5   4   6     2865.24     2814.61     30.04 o 
   6   4   6     2472.36     2578.62     34.26 o 
   7   4   6       25.78       33.46      2.28 o 
   8   4   6     1087.38     1085.23     15.70 o 
   9   4   6      343.39      342.37      5.86 o 
  10   4   6      213.09      209.84      7.84 o 
  11   4   6      490.55      499.59      8.68 o 
  12   4   6        4.47        5.56      2.15 o 
  13   4   6      249.42      256.61      7.44 o 
  14   4   6      398.68      388.96      9.43 o 
  15   4   6      253.14      242.69     13.22 o 
  16   4   6        2.64       -3.16      6.32 o 
 -12   5   6      220.96      217.70      8.37 o 
 -11   5   6      256.20      249.82      7.91 o 
 -10   5   6      489.11      449.05     10.40 o 
  -9   5   6       93.56       91.83      4.14 o 
  -8   5   6     1003.88     1000.15     15.05 o 
  -7   5   6      207.09      200.02      3.87 o 
  -6   5   6       59.25       64.24      2.15 o 
  -5   5   6       43.91       58.70      1.80 o 
  -4   5   6      888.53      869.73      8.50 o 
  -3   5   6      289.80      276.92      3.90 o 
  -2   5   6      271.88      268.72      3.98 o 
  -1   5   6       41.20       49.93      1.82 o 
   0   5   6       23.16       14.42      0.94 o 
   1   5   6     2686.51     2798.63     23.14 o 
   2   5   6     2340.93     2524.59     23.51 o 
   3   5   6      201.24      254.74      4.05 o 
   4   5   6      683.85      678.52      8.37 o 
   5   5   6     4092.70     4359.13     45.82 o 
   6   5   6     2311.36     2327.65     27.69 o 
   7   5   6      192.82      192.20      6.29 o 
   8   5   6      744.40      730.43     11.48 o 
   9   5   6     1709.40     1728.74     19.59 o 
  10   5   6      873.89      835.14     15.86 o 
  11   5   6        6.82        6.97      2.50 o 
  12   5   6      104.40       86.93      4.45 o 
  13   5   6      636.15      634.30     13.11 o 
  14   5   6      515.76      556.20     11.97 o 
  15   5   6       15.89       11.54      3.54 o 
 -11   6   6      127.75      110.32      7.19 o 
 -10   6   6       81.37       70.98      5.29 o 
  -9   6   6       53.24       54.94      3.76 o 
  -8   6   6      811.96      787.64     11.29 o 
  -7   6   6      176.54      169.77      4.97 o 
  -6   6   6      104.18       98.47      2.78 o 
  -5   6   6      395.17      399.55      5.04 o 
  -4   6   6      207.63      168.23      3.42 o 
  -3   6   6     1000.15      986.14      9.35 o 
  -2   6   6      108.69      104.81      2.36 o 
  -1   6   6       17.07       18.09      1.15 o 
   0   6   6     2465.21     2437.24     19.23 o 
   1   6   6     1656.72     1593.62     15.37 o 
   2   6   6       16.89       12.69      1.37 o 
   3   6   6        0.88        3.36      1.91 o 
   4   6   6     1222.23     1232.33     14.58 o 
   5   6   6     1704.80     1652.00     18.42 o 
   6   6   6      227.88      200.05      4.28 o 
   7   6   6      134.71      119.22      3.52 o 
   8   6   6      251.19      249.97      5.12 o 
   9   6   6     1881.88     1825.12     20.82 o 
  10   6   6     1449.84     1358.40     17.38 o 
  11   6   6      302.29      239.41      6.06 o 
  12   6   6      229.76      208.95      5.79 o 
  13   6   6      344.56      370.31      9.50 o 
  14   6   6      459.58      473.55     11.31 o 
  15   6   6        3.79       -1.62      3.50 o 
 -11   7   6       39.63       40.06      4.63 o 
 -10   7   6       33.04       24.51      3.80 o 
  -9   7   6     1022.29     1015.19     15.73 o 
  -8   7   6      105.09      108.76      4.02 o 
  -7   7   6      417.20      414.22     10.25 o 
  -6   7   6       19.59       15.58      2.31 o 
  -5   7   6      209.65      214.15      4.04 o 
  -4   7   6      796.95      788.07      8.42 o 
  -3   7   6      508.63      497.40      5.51 o 
  -2   7   6      177.44      174.58      3.26 o 
  -1   7   6      100.50      111.38      2.37 o 
   0   7   6      557.07      545.39      5.48 o 
   1   7   6     1466.89     1356.71     14.30 o 
   2   7   6     2302.91     2428.67     26.28 o 
   3   7   6       58.77       52.98      2.10 o 
   4   7   6      923.40      920.76     11.09 o 
   5   7   6     1612.94     1651.76     18.54 o 
   6   7   6      681.44      642.10      9.25 o 
   7   7   6       16.75       20.41      2.24 o 
   8   7   6      117.90      115.31      3.41 o 
   9   7   6     1484.82     1430.56     16.97 o 
  10   7   6      553.22      590.30      9.16 o 
  11   7   6       18.43       16.02      3.01 o 
  12   7   6       60.56       71.87      3.96 o 
  13   7   6      533.42      544.62     10.26 o 
  14   7   6      503.08      528.14      9.15 o 
  15   7   6      657.07      708.67     14.08 o 
 -11   8   6       90.15       89.57      6.13 o 
 -10   8   6        5.12        7.80      4.68 o 
  -9   8   6      190.73      200.05      7.57 o 
  -8   8   6      122.92      133.02      8.66 o 
  -7   8   6        4.94        6.57      3.31 o 
  -6   8   6       22.84       20.73      3.26 o 
  -5   8   6       73.49       85.85      3.38 o 
  -4   8   6      167.78      168.85      4.01 o 
  -3   8   6      284.94      270.00      4.95 o 
  -2   8   6      329.21      351.29      4.69 o 
  -1   8   6      700.59      697.86      8.93 o 
   0   8   6      788.49      787.27      9.02 o 
   1   8   6     2013.71     2091.15     22.93 o 
   2   8   6      310.43      304.39      4.92 o 
   3   8   6     1179.89     1197.87     13.97 o 
   4   8   6      798.49      764.31     10.60 o 
   5   8   6      337.10      285.82      5.08 o 
   6   8   6      902.74      934.42     12.69 o 
   7   8   6        0.15        3.77      2.06 o 
   8   8   6      138.98      136.70      4.14 o 
   9   8   6      610.16      592.61      8.85 o 
  10   8   6      124.16      139.81      4.95 o 
  11   8   6      732.69      643.30     11.47 o 
  12   8   6      401.77      351.56      8.07 o 
  13   8   6      563.04      565.07     10.18 o 
  14   8   6      341.03      355.49      7.59 o 
  15   8   6      363.33      407.74     11.33 o 
 -10   9   6        0.53       -4.30      4.73 o 
  -9   9   6       17.54       26.30      5.41 o 
  -8   9   6       68.68       74.34      4.67 o 
  -7   9   6      217.67      206.87      6.31 o 
  -6   9   6       13.73        9.40      3.33 o 
  -5   9   6      195.65      206.71      5.37 o 
  -4   9   6      142.02      144.31      4.36 o 
  -3   9   6      835.63      853.93     12.41 o 
  -2   9   6       12.13       19.27      1.98 o 
  -1   9   6      125.58      137.44      4.81 o 
   0   9   6     1530.91     1519.36     17.14 o 
   1   9   6     1154.69     1122.90     13.29 o 
   2   9   6      365.11      327.22      5.36 o 
   3   9   6       33.19       38.75      2.28 o 
   4   9   6     1226.23     1199.47     15.60 o 
   5   9   6      892.71      842.43     12.90 o 
   6   9   6     1839.59     1806.32     29.03 o 
   7   9   6      158.60      127.37      4.02 o 
   8   9   6      345.15      330.56      5.90 o 
   9   9   6      893.12      882.36     14.28 o 
  10   9   6      215.67      225.64      7.91 o 
  11   9   6       31.76       27.63      3.60 o 
  12   9   6      207.87      199.11      5.88 o 
  13   9   6      133.70      159.00      6.16 o 
  14   9   6      147.96      133.96      7.84 o 
  -9  10   6       90.35       88.15      5.94 o 
  -8  10   6      183.74      197.56      6.54 o 
  -7  10   6      225.93      213.42      6.87 o 
  -6  10   6       82.99       81.67      4.92 o 
  -5  10   6      185.67      167.57      6.15 o 
  -4  10   6      273.03      265.88      6.08 o 
  -3  10   6       84.67       89.95      3.57 o 
  -2  10   6     1655.64     1619.83     18.39 o 
  -1  10   6       22.55       26.55      2.25 o 
   0  10   6      164.99      165.26      3.90 o 
   1  10   6      208.66      192.85      4.24 o 
   2  10   6      179.85      177.48      4.15 o 
   3  10   6      690.53      693.85      9.27 o 
   4  10   6      144.35      144.65      3.90 o 
   5  10   6      260.10      266.36      5.90 o 
   6  10   6      579.04      560.47      9.08 o 
   7  10   6      112.40      105.27      4.50 o 
   8  10   6      179.94      174.29      4.68 o 
   9  10   6      635.95      620.87     11.85 o 
  10  10   6       98.42       89.73      3.93 o 
  11  10   6       64.40       60.95      4.83 o 
  12  10   6       11.03        9.72      3.87 o 
  13  10   6      314.67      311.54      8.54 o 
  14  10   6      163.17      165.57      7.57 o 
  -9  11   6       57.99       61.48      6.01 o 
  -8  11   6       56.86       61.13      4.93 o 
  -7  11   6      182.22      186.01      6.75 o 
  -6  11   6       24.28       23.45      3.77 o 
  -5  11   6      314.83      300.56     13.40 o 
  -4  11   6      115.36      107.08      4.11 o 
  -3  11   6      145.62      137.17      4.42 o 
  -2  11   6       89.82       97.88      3.35 o 
  -1  11   6      256.29      244.16      5.53 o 
   0  11   6     2173.91     2116.49     25.86 o 
   1  11   6      582.15      566.18      8.02 o 
   2  11   6      136.36      126.59      6.44 o 
   3  11   6     2309.41     2256.89     37.68 o 
   4  11   6     1888.44     1806.93     25.55 o 
   5  11   6      183.07      174.68      6.06 o 
   6  11   6        2.80        7.55      3.60 o 
   7  11   6      369.62      361.02      7.30 o 
   8  11   6      679.30      663.60     10.64 o 
   9  11   6      634.20      647.95     10.59 o 
  10  11   6       11.61       10.78      3.22 o 
  11  11   6       60.16       64.03      4.92 o 
  12  11   6       45.32       36.92      4.64 o 
  13  11   6      164.58      169.64      6.89 o 
  -8  12   6       83.41       89.03      5.69 o 
  -7  12   6        1.21        3.52      4.51 o 
  -6  12   6       63.53       76.72      5.42 o 
  -5  12   6      102.56      101.39      6.65 o 
  -4  12   6      131.34      139.82      5.51 o 
  -3  12   6        1.51        0.98      2.87 o 
  -2  12   6      344.70      322.14      6.79 o 
  -1  12   6     1044.95     1051.70     14.43 o 
   0  12   6      384.27      386.74     12.40 o 
   1  12   6      219.85      221.06      5.51 o 
   2  12   6        0.00        2.93      2.54 o 
   3  12   6     1325.81     1269.73     19.18 o 
   4  12   6       75.16       72.18      4.70 o 
   5  12   6      586.50      560.08     10.72 o 
   6  12   6      107.67       98.26      4.28 o 
   7  12   6       89.65       94.56      4.34 o 
   8  12   6      452.95      451.80      8.59 o 
   9  12   6      111.11      107.00      4.83 o 
  10  12   6      203.66      214.02      8.68 o 
  11  12   6        9.77        6.48      4.66 o 
  12  12   6      102.18      105.40     10.70 o 
  -7  13   6       15.33       20.04      5.93 o 
  -6  13   6        8.13        0.76      5.10 o 
  -5  13   6      264.53      296.89      9.53 o 
  -4  13   6      151.69      150.50      8.07 o 
  -3  13   6       83.75       87.26      5.63 o 
  -2  13   6       23.51       20.80      3.81 o 
  -1  13   6      452.74      458.06     14.99 o 
   0  13   6       18.15       20.69      4.17 o 
   1  13   6      553.84      540.03     13.49 o 
   2  13   6        1.88        1.21      2.76 o 
   3  13   6      509.00      494.02      9.99 o 
   4  13   6      552.35      590.85     14.74 o 
   5  13   6       24.29       19.10      3.51 o 
   6  13   6      122.53      128.75      5.23 o 
   7  13   6      109.19      113.07      4.87 o 
   8  13   6      365.37      351.38      7.89 o 
   9  13   6      332.78      330.26      7.77 o 
  10  13   6      150.51      156.03      7.75 o 
  11  13   6      244.44      265.28     10.03 o 
  -6  14   6        8.29       15.28      5.82 o 
  -5  14   6      193.50      211.27      8.43 o 
  -4  14   6      198.89      196.41      7.79 o 
  -3  14   6        2.24        6.19      4.81 o 
  -2  14   6        8.78       11.08      4.67 o 
  -1  14   6       60.61       59.64      4.62 o 
   0  14   6      159.88      160.16      6.81 o 
   1  14   6        1.53       -0.07      5.57 o 
   2  14   6       15.42       18.16      3.76 o 
   3  14   6       14.83       12.57      3.40 o 
   4  14   6       87.67       89.43      4.66 o 
   5  14   6      359.30      359.30      8.04 o 
   6  14   6       16.08       14.65      3.86 o 
   7  14   6       54.15       49.60      4.36 o 
   8  14   6       41.52       34.55      4.19 o 
   9  14   6      237.08      244.96      9.47 o 
  10  14   6        1.05        1.91      5.10 o 
  -4  15   6       57.73       59.45      5.95 o 
  -3  15   6        0.19       -4.94      4.94 o 
  -2  15   6       72.92       80.51      6.00 o 
  -1  15   6      174.08      186.12      7.35 o 
   0  15   6       45.26       44.68      4.61 o 
   1  15   6        1.04        2.62      4.50 o 
   2  15   6      291.01      275.62     10.48 o 
   3  15   6        4.09        7.57      4.67 o 
   4  15   6       44.92       46.53      3.78 o 
   5  15   6      222.85      211.19      6.64 o 
   6  15   6      476.21      466.48     10.11 o 
   7  15   6       57.46       46.78      4.74 o 
   8  15   6      108.18      105.87      6.21 o 
   9  15   6       30.78       35.46      6.31 o 
  -2  16   6      110.01      145.25     12.00 o 
  -1  16   6       11.32       18.93      6.60 o 
   0  16   6       14.72        3.24      4.46 o 
   1  16   6       42.60       37.58      5.07 o 
   2  16   6        4.43        7.36      4.63 o 
   3  16   6      269.48      304.58      9.03 o 
   4  16   6      541.60      599.27     12.52 o 
   5  16   6       53.29       61.31      4.90 o 
   6  16   6      138.41      140.24      6.19 o 
  -2 -10   7       33.11       19.26     11.05 o 
  -1 -10   7       22.12       19.32      6.31 o 
   0 -10   7      446.98      474.03     13.92 o 
   1 -10   7       40.97       47.51      6.60 o 
   2 -10   7        0.53       -3.15      5.22 o 
   3 -10   7       33.54       41.67      6.24 o 
   4 -10   7       41.63       36.00      9.79 o 
   5 -10   7        8.57       -2.21      8.53 o 
  -4  -9   7      279.92      309.96     10.14 o 
  -3  -9   7       18.81        8.07      4.84 o 
  -2  -9   7       83.84       97.85      8.39 o 
  -1  -9   7       20.48       29.14      4.99 o 
   0  -9   7       10.44        5.40      4.46 o 
   1  -9   7       69.78       76.69      8.70 o 
   2  -9   7       58.87       66.23      6.42 o 
   3  -9   7       22.01       25.42      5.60 o 
   4  -9   7       80.35       87.21      6.30 o 
   5  -9   7      355.41      339.76     17.68 o 
   6  -9   7       42.52       33.79      9.16 o 
   7  -9   7        3.74       -1.58      7.58 o 
  -6  -8   7      203.31      220.50      9.88 o 
  -5  -8   7      138.28      123.11      6.70 o 
  -4  -8   7      130.03      122.88      6.34 o 
  -3  -8   7        8.96       14.74      4.58 o 
  -2  -8   7      190.39      188.12      7.28 o 
  -1  -8   7       35.08       38.80      4.83 o 
   0  -8   7       62.22       75.92      6.65 o 
   1  -8   7      144.83      140.48      6.20 o 
   2  -8   7        8.16        3.03      5.57 o 
   3  -8   7       66.22       58.33      9.63 o 
   4  -8   7      104.15      115.85      7.81 o 
   5  -8   7       42.17       39.00     10.26 o 
   6  -8   7      143.77      153.46     11.05 o 
   7  -8   7       26.27       30.34      5.47 o 
   8  -8   7       14.70       14.09      5.68 o 
   9  -8   7      209.13      215.62     15.31 o 
  -7  -7   7        4.88       -4.19      5.47 o 
  -6  -7   7        8.37        8.78      5.28 o 
  -5  -7   7       80.56       88.07      5.91 o 
  -4  -7   7      427.96      415.18     10.89 o 
  -3  -7   7       28.18       24.64      4.53 o 
  -2  -7   7       10.45        6.56      3.88 o 
  -1  -7   7      209.50      205.06     10.39 o 
   0  -7   7      217.50      226.45      8.23 o 
   1  -7   7       89.41       87.14      5.66 o 
   2  -7   7       84.50       76.08      6.17 o 
   3  -7   7     1400.97     1340.75     29.63 o 
   4  -7   7      372.06      392.28     12.70 o 
   5  -7   7       34.14       36.08      4.37 o 
   6  -7   7        1.49       -1.54      3.64 o 
   7  -7   7      142.24      137.74      7.26 o 
   8  -7   7       59.24       75.85      7.74 o 
   9  -7   7      221.27      206.07      8.82 o 
  10  -7   7        5.78        5.63      4.00 o 
  -8  -6   7       18.89       16.21      6.04 o 
  -7  -6   7       94.19       93.97      6.97 o 
  -6  -6   7       19.52       23.21      5.58 o 
  -5  -6   7       97.39      113.10      5.80 o 
  -4  -6   7       62.57       62.91      4.92 o 
  -3  -6   7        0.93        1.49      4.22 o 
  -2  -6   7        3.84        6.55      4.19 o 
  -1  -6   7      151.50      162.75      6.94 o 
   0  -6   7      219.06      218.80     11.91 o 
   1  -6   7       17.74       19.26      3.87 o 
   2  -6   7      102.93      104.95      5.93 o 
   3  -6   7      440.92      443.77      8.88 o 
   4  -6   7      769.61      785.50     13.07 o 
   5  -6   7       71.69       74.85      4.01 o 
   6  -6   7       23.68       26.00      3.20 o 
   7  -6   7       14.81       18.39      3.23 o 
   8  -6   7      312.21      311.76      8.26 o 
   9  -6   7      380.13      378.62      9.23 o 
  10  -6   7       92.10       91.12      5.76 o 
  11  -6   7        3.83       -2.03      3.64 o 
  12  -6   7        4.83        3.16      6.95 o 
  -9  -5   7      384.09      385.20     14.40 o 
  -8  -5   7       68.69       63.67      6.53 o 
  -7  -5   7       61.40       73.73      6.31 o 
  -6  -5   7      169.65      164.11      6.32 o 
  -5  -5   7      694.29      729.57     14.81 o 
  -4  -5   7      507.70      476.57     11.63 o 
  -3  -5   7        0.59        0.97      3.77 o 
  -2  -5   7        2.13       -3.50      3.73 o 
  -1  -5   7      287.77      280.61      8.36 o 
   0  -5   7     2094.68     2061.03     54.55 o 
   1  -5   7        2.86        4.14      2.80 o 
   2  -5   7      161.21      164.99      6.81 o 
   3  -5   7      861.75      857.55     15.18 o 
   4  -5   7      980.07      991.89     16.17 o 
   5  -5   7       17.95       19.94      2.34 o 
   6  -5   7        0.40       -2.30      2.30 o 
   7  -5   7      177.36      189.97      4.99 o 
   8  -5   7      802.57      773.70     11.17 o 
   9  -5   7       82.15       80.91      3.90 o 
  10  -5   7       30.15       32.12      3.35 o 
  11  -5   7       10.47       13.06      3.04 o 
  12  -5   7       42.34       45.90      4.18 o 
  -9  -4   7      158.51      164.32      9.35 o 
  -8  -4   7      406.33      433.72     12.17 o 
  -7  -4   7      285.65      285.03      9.52 o 
  -6  -4   7        2.95        7.19      3.60 o 
  -5  -4   7     1300.94     1278.96     26.84 o 
  -4  -4   7     1445.48     1431.03     20.90 o 
  -3  -4   7      190.25      189.22      8.11 o 
  -2  -4   7      123.03      121.63      4.04 o 
  -1  -4   7     2173.86     2204.28     36.52 o 
   0  -4   7      401.45      402.22      7.19 o 
   1  -4   7      418.54      413.49      6.46 o 
   2  -4   7      254.45      255.80      5.02 o 
   3  -4   7      164.76      154.30      4.31 o 
   4  -4   7       44.63       40.44      2.58 o 
   5  -4   7      729.92      714.41     11.63 o 
   6  -4   7      129.28      115.26      4.10 o 
   7  -4   7      309.80      325.53      6.71 o 
   8  -4   7      772.49      729.41     11.60 o 
   9  -4   7       88.74       87.60      4.96 o 
  10  -4   7        0.40        0.24      3.44 o 
  11  -4   7      186.49      183.51      6.07 o 
  12  -4   7      146.27      154.85      5.01 o 
  13  -4   7      187.23      190.97      5.40 o 
 -10  -3   7      122.76      144.45      8.58 o 
  -9  -3   7        4.55        0.53      5.79 o 
  -8  -3   7      220.87      227.56      7.32 o 
  -7  -3   7        6.16        3.00      3.53 o 
  -6  -3   7      319.81      330.05      7.22 o 
  -5  -3   7     1074.90      996.76     15.54 o 
  -4  -3   7       55.96       42.21      2.99 o 
  -3  -3   7      114.95      105.79      3.32 o 
  -2  -3   7      169.15      155.54      3.33 o 
  -1  -3   7       85.51       98.38      2.46 o 
   0  -3   7      148.60      153.91      3.92 o 
   1  -3   7     3879.18     3743.81     36.99 o 
   2  -3   7     1648.04     1667.44     17.34 o 
   3  -3   7      331.02      315.39      4.33 o 
   4  -3   7     1217.27     1123.05     14.66 o 
   5  -3   7      162.08      146.32      4.38 o 
   6  -3   7       31.81       40.83      2.45 o 
   7  -3   7      354.53      339.40      6.67 o 
   8  -3   7     1535.04     1414.73     19.96 o 
   9  -3   7      867.07      808.81     12.15 o 
  10  -3   7       28.32       27.23      3.10 o 
  11  -3   7      712.77      679.80     12.39 o 
  12  -3   7      476.92      459.38      9.36 o 
  13  -3   7      230.47      230.70      7.99 o 
  14  -3   7        0.52       -0.75      4.10 o 
 -10  -2   7      220.82      231.17      8.50 o 
  -9  -2   7       39.81       44.08      5.15 o 
  -8  -2   7       47.78       46.69      4.12 o 
  -7  -2   7       60.90       52.38      3.67 o 
  -6  -2   7      406.76      391.51      7.35 o 
  -5  -2   7      305.08      313.59      5.77 o 
  -4  -2   7      240.92      264.52      5.06 o 
  -3  -2   7        4.43        0.51      1.71 o 
  -2  -2   7       12.71        9.93      1.73 o 
  -1  -2   7      294.32      270.94      4.39 o 
   0  -2   7     3270.45     3241.57     29.68 o 
   1  -2   7       43.42       34.08      1.35 o 
   2  -2   7      106.63      104.59      2.96 o 
   3  -2   7      919.62      936.25     17.49 o 
   4  -2   7      998.85      977.83     14.23 o 
   5  -2   7       44.73       46.48      2.34 o 
   6  -2   7        9.05       12.14      1.96 o 
   7  -2   7      622.85      607.29      8.69 o 
   8  -2   7      400.39      401.89      7.10 o 
   9  -2   7      161.69      158.90      4.13 o 
  10  -2   7      146.72      128.80      4.80 o 
  11  -2   7      156.82      158.16      5.22 o 
  12  -2   7      541.78      530.66     10.14 o 
  13  -2   7       90.12       92.95      6.95 o 
  14  -2   7       68.12       65.64      3.60 o 
 -11  -1   7       60.33       59.33      5.44 o 
 -10  -1   7      390.34      374.46     11.55 o 
  -9  -1   7      109.39      119.71      5.24 o 
  -8  -1   7       35.46       32.32      3.75 o 
  -7  -1   7      144.17      139.59      4.73 o 
  -6  -1   7      329.58      331.55      5.98 o 
  -5  -1   7      547.47      568.75     11.64 o 
  -4  -1   7      157.41      135.33      3.68 o 
  -3  -1   7      276.39      283.70      5.53 o 
  -2  -1   7      195.35      196.52      4.30 o 
  -1  -1   7     1351.14     1345.75     12.40 o 
   0  -1   7      644.35      626.63      8.81 o 
   1  -1   7      167.93      164.86      2.81 o 
   2  -1   7       58.60       72.38      2.16 o 
   3  -1   7     1816.39     1869.52     20.73 o 
   4  -1   7     1069.09     1118.25     16.16 o 
   5  -1   7       21.93       25.61      2.03 o 
   6  -1   7       31.36       42.11      2.20 o 
   7  -1   7      609.05      599.17      8.47 o 
   8  -1   7     1247.54     1235.62     15.50 o 
   9  -1   7      250.39      238.87      6.01 o 
  10  -1   7       59.78       47.77      3.16 o 
  11  -1   7      551.16      551.22     10.33 o 
  12  -1   7      469.76      457.34     11.05 o 
  13  -1   7       14.19        8.01      3.23 o 
  14  -1   7        2.90        4.89      3.31 o 
  15  -1   7       14.71       14.29      5.12 o 
 -11   0   7       34.47       32.14      5.29 o 
 -10   0   7       94.22       97.52      5.42 o 
  -9   0   7      275.59      285.80      7.40 o 
  -8   0   7      148.98      154.93      4.70 o 
  -7   0   7       18.66       25.70      3.00 o 
  -6   0   7      505.67      487.21      7.28 o 
  -5   0   7     1044.99     1052.47     12.87 o 
  -4   0   7      917.91      937.76     10.54 o 
  -3   0   7       84.03       77.96      2.14 o 
  -2   0   7     1206.15     1208.29     12.27 o 
  -1   0   7      720.66      728.05      7.25 o 
   0   0   7      359.61      353.31      4.70 o 
   1   0   7       48.17       52.83      1.85 o 
   2   0   7       29.74       38.08      1.66 o 
   3   0   7     1877.20     1945.91     23.50 o 
   4   0   7     3071.25     3284.39     40.77 o 
   5   0   7      108.24      112.19      3.15 o 
   6   0   7      275.05      294.91      5.05 o 
   7   0   7      872.03      858.07     11.23 o 
   8   0   7     1428.02     1414.83     17.47 o 
   9   0   7      107.77      108.77      3.52 o 
  10   0   7       10.19       10.01      3.01 o 
  11   0   7       27.68       30.57      3.57 o 
  12   0   7      488.12      483.37      9.87 o 
  13   0   7       48.72       47.02      4.83 o 
  14   0   7       13.43       14.71      3.52 o 
  15   0   7        8.64        7.31      3.51 o 
 -11   1   7      411.86      422.12     17.63 o 
 -10   1   7       29.98       42.34      3.92 o 
  -9   1   7      234.41      235.35      5.83 o 
  -8   1   7       43.57       49.79      3.99 o 
  -7   1   7       26.61       27.48      3.85 o 
  -6   1   7       92.45       81.11      2.92 o 
  -5   1   7      249.80      245.02      3.52 o 
  -4   1   7      568.09      605.15      6.02 o 
  -3   1   7      231.79      279.00      3.74 o 
  -2   1   7      378.02      345.47      4.64 o 
  -1   1   7     1375.03     1465.59     13.30 o 
   0   1   7       32.94       22.62      1.38 o 
   1   1   7       66.34       58.00      2.00 o 
   2   1   7      762.33      701.95      8.65 o 
   3   1   7      970.57      946.71     14.37 o 
   4   1   7      679.71      640.51      8.80 o 
   5   1   7        6.87        7.36      1.55 o 
   6   1   7     1144.84     1139.45     14.36 o 
   7   1   7     2243.39     2152.47     28.78 o 
   8   1   7      124.83      128.21      3.67 o 
   9   1   7      571.09      559.00     10.15 o 
  10   1   7        3.67        4.37      1.58 o 
  11   1   7      716.17      719.54     15.50 o 
  12   1   7      508.48      499.11     10.17 o 
  13   1   7      454.42      462.42     19.02 o 
  14   1   7       38.01       48.87      4.14 o 
  15   1   7      283.51      276.87      7.88 o 
 -11   2   7       19.76       27.00      5.06 o 
 -10   2   7      212.75      217.15      6.73 o 
  -9   2   7      139.17      146.05      4.58 o 
  -8   2   7        0.43       -2.31      2.54 o 
  -7   2   7       77.97       75.96      2.98 o 
  -6   2   7      512.13      524.51      6.79 o 
  -5   2   7      305.57      294.62      5.16 o 
  -4   2   7      160.08      158.82      2.98 o 
  -3   2   7       15.18       10.35      1.08 o 
  -2   2   7     2193.84     2294.35     18.22 o 
  -1   2   7       13.07       15.99      1.17 o 
   0   2   7       11.93       18.80      1.40 o 
   1   2   7       55.58       60.59      2.42 o 
   2   2   7      451.34      416.69      6.25 o 
   3   2   7     1666.17     1647.34     20.06 o 
   4   2   7      118.41       90.78      2.48 o 
   5   2   7       23.60       24.12      1.77 o 
   6   2   7      871.19      871.38     14.81 o 
   7   2   7     1089.75     1061.79     17.54 o 
   8   2   7       91.53       85.03      3.52 o 
   9   2   7     7150.33     7094.23     91.44 o 
  10   2   7       16.78       13.06      1.84 o 
  11   2   7      970.32      919.11     15.94 o 
  12   2   7     1449.20     1409.62     23.18 o 
  13   2   7      863.83      860.14     15.60 o 
  14   2   7      163.71      182.40      6.40 o 
  15   2   7       25.92       16.59      3.88 o 
 -11   3   7       26.96       29.36      4.12 o 
 -10   3   7      133.41      157.11      9.21 o 
  -9   3   7       72.48       82.69      3.59 o 
  -8   3   7       57.37       51.94      3.14 o 
  -7   3   7      177.31      178.94      4.34 o 
  -6   3   7      539.16      541.36      7.02 o 
  -5   3   7      777.76      779.70      7.56 o 
  -4   3   7      166.28      166.45      3.23 o 
  -3   3   7      107.48      103.11      2.22 o 
  -2   3   7      521.55      501.34      5.48 o 
  -1   3   7      369.41      320.75      3.62 o 
   0   3   7     1034.20     1092.95      9.64 o 
   1   3   7       97.01       94.16      3.00 o 
   2   3   7      556.71      532.33     11.27 o 
   3   3   7     2221.57     2330.39     27.34 o 
   4   3   7       13.81       10.06      1.60 o 
   5   3   7       22.49       26.20      2.05 o 
   6   3   7     1275.08     1249.57     17.58 o 
   7   3   7     1242.65     1219.48     17.31 o 
   8   3   7     1576.14     1507.23     21.02 o 
   9   3   7      175.85      176.80      5.47 o 
  10   3   7     1520.67     1475.43     20.75 o 
  11   3   7       37.18       45.75      4.51 o 
  12   3   7      297.21      296.07      8.46 o 
  13   3   7      208.04      213.32      6.80 o 
  14   3   7       52.50       57.59      4.42 o 
  15   3   7        8.70       11.89      3.81 o 
 -11   4   7      248.34      234.21     11.89 o 
 -10   4   7      404.47      385.06      8.51 o 
  -9   4   7      249.61      242.59      6.54 o 
  -8   4   7      551.03      536.71      7.73 o 
  -7   4   7      307.41      302.52      5.12 o 
  -6   4   7      634.50      598.02      7.56 o 
  -5   4   7      641.01      650.08      6.57 o 
  -4   4   7       77.57       85.63      2.04 o 
  -3   4   7      105.24       99.33      2.36 o 
  -2   4   7      427.08      397.06      4.66 o 
  -1   4   7      408.81      361.54      4.21 o 
   0   4   7        1.79        1.77      1.01 o 
   1   4   7        2.28        4.97      1.14 o 
   2   4   7       17.81       36.53      2.00 o 
   3   4   7     1334.12     1292.18     13.50 o 
   4   4   7      889.88      915.35     14.38 o 
   5   4   7     1094.09     1058.62     13.48 o 
   6   4   7      368.98      388.71      6.90 o 
   7   4   7     1610.79     1552.72     21.57 o 
   8   4   7     2133.99     2041.88     27.85 o 
   9   4   7      861.76      845.26     12.94 o 
  10   4   7       18.19       17.53      2.19 o 
  11   4   7     1736.35     1728.55     24.22 o 
  12   4   7      745.72      757.41     12.02 o 
  13   4   7       21.31       21.00      3.66 o 
  14   4   7       42.07       39.98      4.26 o 
  15   4   7      478.53      470.32     11.06 o 
 -11   5   7      371.13      368.22     10.02 o 
 -10   5   7       29.47       32.82      4.55 o 
  -9   5   7       20.73       15.77      3.44 o 
  -8   5   7      133.16      147.94      4.14 o 
  -7   5   7      262.53      256.58      7.53 o 
  -6   5   7      534.61      527.26      7.56 o 
  -5   5   7      234.81      229.87      4.00 o 
  -4   5   7        2.66        2.72      1.36 o 
  -3   5   7      472.18      476.31      5.43 o 
  -2   5   7     1506.83     1541.54     18.17 o 
  -1   5   7      702.38      671.37      6.76 o 
   0   5   7        2.35        1.79      1.03 o 
   1   5   7       15.79       18.85      1.73 o 
   2   5   7     1574.87     1583.76     16.30 o 
   3   5   7     1363.59     1319.38     14.95 o 
   4   5   7      335.08      338.36      5.11 o 
   5   5   7      374.31      452.29      6.29 o 
   6   5   7     1550.80     1566.28     19.35 o 
   7   5   7      609.26      563.49      9.35 o 
   8   5   7      819.19      760.74     11.99 o 
   9   5   7       61.83       62.90      3.24 o 
  10   5   7      806.80      813.22     12.85 o 
  11   5   7      770.11      779.66     12.53 o 
  12   5   7      324.55      316.62      6.87 o 
  13   5   7      140.67      136.00      4.61 o 
  14   5   7       77.87       64.52      5.86 o 
  15   5   7      285.58      304.65      8.77 o 
 -11   6   7      232.91      228.04     11.77 o 
 -10   6   7      323.99      352.34      9.58 o 
  -9   6   7        4.15       -1.08      3.39 o 
  -8   6   7      125.78      119.33      4.27 o 
  -7   6   7      309.51      304.97      6.31 o 
  -6   6   7      224.77      241.57      4.96 o 
  -5   6   7      486.34      469.20      5.83 o 
  -4   6   7      743.15      758.86      7.85 o 
  -3   6   7     1939.02     2020.91     19.30 o 
  -2   6   7     1720.92     1777.65     29.20 o 
  -1   6   7      984.07     1008.17     10.20 o 
   0   6   7      167.52      156.46      2.84 o 
   1   6   7      241.41      275.29      4.30 o 
   2   6   7     2324.02     2284.53     24.83 o 
   3   6   7      430.44      374.53      6.03 o 
   4   6   7      407.33      414.00      5.94 o 
   5   6   7       22.67       23.73      2.47 o 
   6   6   7     1221.34     1176.93     15.15 o 
   7   6   7      263.07      248.25      4.99 o 
   8   6   7      467.39      438.66     13.49 o 
   9   6   7      112.92      110.11      4.05 o 
  10   6   7      100.83      119.60      3.82 o 
  11   6   7      612.80      656.31     11.15 o 
  12   6   7      628.89      606.70     19.60 o 
  13   6   7       82.65       85.01      4.06 o 
  14   6   7       42.54       49.46      4.69 o 
  15   6   7      620.53      655.47     14.11 o 
 -10   7   7      277.91      278.75      7.56 o 
  -9   7   7      101.48       88.57      5.56 o 
  -8   7   7        1.21        4.12      2.96 o 
  -7   7   7      272.12      265.08      6.11 o 
  -6   7   7      253.38      262.77      5.88 o 
  -5   7   7      120.09      124.87      4.06 o 
  -4   7   7       59.92       66.77      2.56 o 
  -3   7   7      951.96     1016.07      9.84 o 
  -2   7   7       83.03       72.97      2.11 o 
  -1   7   7      351.31      341.81      4.45 o 
   0   7   7        9.80       10.81      1.22 o 
   1   7   7       30.82       26.22      1.61 o 
   2   7   7     1005.95      986.80     11.75 o 
   3   7   7      720.04      684.90      8.77 o 
   4   7   7        1.22        0.96      1.56 o 
   5   7   7       73.60       66.72      3.40 o 
   6   7   7      969.33      939.48     12.67 o 
   7   7   7      730.41      749.22     10.66 o 
   8   7   7        4.20        1.09      2.11 o 
   9   7   7        3.98        1.90      2.52 o 
  10   7   7       17.24       14.99      2.51 o 
  11   7   7      450.09      454.15     11.53 o 
  12   7   7      306.45      297.12      7.15 o 
  13   7   7       83.23       73.55      4.19 o 
  14   7   7      132.48      137.91      5.26 o 
  15   7   7      266.33      283.31     11.50 o 
 -10   8   7      198.95      201.44      8.08 o 
  -9   8   7        0.69       -4.31      4.31 o 
  -8   8   7       23.00       22.85      4.06 o 
  -7   8   7      378.54      351.17      8.13 o 
  -6   8   7      512.02      505.54     11.58 o 
  -5   8   7       35.97       43.33      3.47 o 
  -4   8   7      150.05      143.13      5.44 o 
  -3   8   7       94.25       96.80      2.36 o 
  -2   8   7     1436.14     1476.66     17.48 o 
  -1   8   7      131.58      133.48      3.09 o 
   0   8   7      446.14      461.81      6.14 o 
   1   8   7      322.82      352.24      6.07 o 
   2   8   7      185.75      183.88      4.82 o 
   3   8   7      180.96      163.49      5.05 o 
   4   8   7       37.28       37.63      2.44 o 
   5   8   7      209.27      209.00      4.33 o 
   6   8   7     1374.87     1389.84     17.77 o 
   7   8   7      752.09      773.77     12.71 o 
   8   8   7      377.54      319.32      6.25 o 
   9   8   7      487.22      485.02      8.08 o 
  10   8   7      555.26      526.89     10.51 o 
  11   8   7      579.16      563.57     10.80 o 
  12   8   7       93.90       99.72      4.63 o 
  13   8   7      235.11      233.88      6.96 o 
  14   8   7      210.69      208.46      7.61 o 
  15   8   7       70.93       76.55      5.94 o 
 -10   9   7      135.22      135.74      7.12 o 
  -9   9   7       69.61       68.76      5.97 o 
  -8   9   7       68.00       70.85      4.87 o 
  -7   9   7      507.45      505.62     14.47 o 
  -6   9   7      448.08      425.24      8.85 o 
  -5   9   7        1.25        4.13      2.67 o 
  -4   9   7      218.72      207.27      5.24 o 
  -3   9   7      528.68      506.68      7.39 o 
  -2   9   7       79.31       72.10      2.93 o 
  -1   9   7      246.68      240.03      4.76 o 
   0   9   7      686.99      662.84      9.68 o 
   1   9   7     1271.12     1226.49     15.89 o 
   2   9   7       51.75       43.76      2.38 o 
   3   9   7       38.49       49.95      2.47 o 
   4   9   7      310.49      324.46      5.60 o 
   5   9   7      687.87      639.50      9.62 o 
   6   9   7     1345.33     1324.32     17.26 o 
   7   9   7      778.91      730.27     10.81 o 
   8   9   7        5.99        6.97      2.54 o 
   9   9   7     1168.68     1086.71     14.31 o 
  10   9   7      273.32      296.90      6.55 o 
  11   9   7      510.54      520.40     13.35 o 
  12   9   7      164.63      173.55      6.30 o 
  13   9   7        0.51        0.11      4.14 o 
  14   9   7      150.20      155.35      6.08 o 
  -9  10   7        0.15       -1.30      4.82 o 
  -8  10   7      206.89      199.26      6.99 o 
  -7  10   7      451.71      459.09      9.81 o 
  -6  10   7      100.41      108.25      6.97 o 
  -5  10   7      180.15      156.88      5.55 o 
  -4  10   7      120.32      114.35      4.25 o 
  -3  10   7      652.11      628.53      9.90 o 
  -2  10   7      668.28      661.09     12.33 o 
  -1  10   7     1234.02     1219.03     15.93 o 
   0  10   7       85.88       93.87      3.01 o 
   1  10   7     1238.41     1182.98     14.07 o 
   2  10   7     2284.00     2220.93     24.75 o 
   3  10   7      405.57      365.59      7.06 o 
   4  10   7       38.17       39.11      2.55 o 
   5  10   7      881.03      851.34     14.36 o 
   6  10   7     3058.67     2978.79     35.87 o 
   7  10   7      957.60      949.06     13.46 o 
   8  10   7      205.91      191.12      5.22 o 
   9  10   7       80.22       96.45      3.99 o 
  10  10   7      738.30      729.14     12.71 o 
  11  10   7      659.98      658.61     14.20 o 
  12  10   7      234.61      238.10     12.66 o 
  13  10   7        0.73       -3.69      3.76 o 
  14  10   7      341.98      352.60      9.21 o 
  -8  11   7      112.85      109.00      5.84 o 
  -7  11   7      222.92      240.68      7.72 o 
  -6  11   7       45.49       51.08      4.67 o 
  -5  11   7       32.22       32.91      4.03 o 
  -4  11   7      525.85      479.17      9.59 o 
  -3  11   7      130.98      125.74      4.53 o 
  -2  11   7     1371.87     1349.07     17.80 o 
  -1  11   7      984.13      971.26     13.48 o 
   0  11   7      419.56      406.23      7.30 o 
   1  11   7      667.08      659.63      9.05 o 
   2  11   7      726.78      724.33     10.84 o 
   3  11   7      168.15      156.15      6.24 o 
   4  11   7      120.75      108.62      4.40 o 
   5  11   7      296.37      297.92      7.32 o 
   6  11   7      650.80      640.67     11.54 o 
   7  11   7      282.54      281.85      7.21 o 
   8  11   7       22.45       24.55      3.18 o 
   9  11   7       65.40       73.73      4.00 o 
  10  11   7      763.79      731.08     12.91 o 
  11  11   7      207.04      219.11      7.32 o 
  12  11   7      130.16      135.91      5.99 o 
  13  11   7       29.01       24.23      4.52 o 
  -7  12   7      141.24      139.75      6.31 o 
  -6  12   7       94.47       94.67      5.40 o 
  -5  12   7      165.75      170.55      7.44 o 
  -4  12   7      260.61      259.92      8.71 o 
  -3  12   7      512.91      514.45      9.18 o 
  -2  12   7      438.80      431.49     13.31 o 
  -1  12   7      183.76      165.40     14.35 o 
   0  12   7      214.64      229.10      6.41 o 
   1  12   7      112.79      102.50      3.90 o 
   2  12   7       10.60        9.68      2.75 o 
   3  12   7      206.05      208.32      6.24 o 
   4  12   7       53.06       47.83      3.96 o 
   5  12   7      550.65      565.50     10.77 o 
   6  12   7      143.76      144.43      7.25 o 
   7  12   7      176.82      165.62      5.92 o 
   8  12   7        2.20        1.36      3.03 o 
   9  12   7      146.77      149.16      5.12 o 
  10  12   7      595.28      577.70     14.91 o 
  11  12   7      471.41      482.71     18.33 o 
  12  12   7       75.95       80.83      8.19 o 
  -6  13   7       89.66       81.16      6.35 o 
  -5  13   7       19.10       14.21      5.03 o 
  -4  13   7      413.12      368.27     11.48 o 
  -3  13   7      209.90      162.28      6.78 o 
  -2  13   7      987.85      938.28     16.59 o 
  -1  13   7        2.60       -2.65      3.36 o 
   0  13   7       10.30        1.61      3.85 o 
   1  13   7      155.83      161.16      5.78 o 
   2  13   7      408.72      384.31      7.53 o 
   3  13   7       35.91       33.71      3.85 o 
   4  13   7       12.24        6.83      3.66 o 
   5  13   7      173.92      164.12      5.95 o 
   6  13   7      277.15      284.59      7.84 o 
   7  13   7      229.20      243.67      6.78 o 
   8  13   7        0.21        0.46      3.53 o 
   9  13   7      142.63      142.45      5.34 o 
  10  13   7      334.39      356.62     11.05 o 
  11  13   7      118.04      109.88      7.23 o 
  12  13   7        0.13        4.67      5.39 o 
  -5  14   7      192.38      169.30     12.89 o 
  -4  14   7        2.56        3.89      5.09 o 
  -3  14   7      289.11      303.52      9.85 o 
  -2  14   7      115.24      117.87      6.48 o 
  -1  14   7       31.88       33.16      4.41 o 
   0  14   7       65.72       70.54      5.52 o 
   1  14   7      465.66      456.00     11.53 o 
   2  14   7        9.70        7.06      3.54 o 
   3  14   7       15.52       14.52      3.38 o 
   4  14   7       55.62       67.12      4.64 o 
   5  14   7      309.91      289.42      8.21 o 
   6  14   7      218.07      226.52      6.71 o 
   7  14   7        1.65       -0.97      3.54 o 
   8  14   7       10.77        7.85      3.92 o 
   9  14   7       93.10       92.80      7.01 o 
  10  14   7      158.61      162.34      8.13 o 
  -4  15   7        1.66        5.34      5.64 o 
  -3  15   7      356.18      361.26     11.08 o 
  -2  15   7        1.74        9.06      4.87 o 
  -1  15   7       59.49       57.93      5.84 o 
   0  15   7       80.19       84.53      5.18 o 
   1  15   7      195.32      193.58      8.07 o 
   2  15   7       97.13      111.46      6.63 o 
   3  15   7       36.01       36.85      4.47 o 
   4  15   7       10.87       10.81      3.61 o 
   5  15   7      152.29      160.09      6.00 o 
   6  15   7      145.08      144.39      5.76 o 
   7  15   7      488.19      478.17     10.01 o 
   8  15   7       15.14        9.55      4.12 o 
   9  15   7      291.79      304.98     10.81 o 
  -1  16   7        4.28       10.61      5.28 o 
   0  16   7        5.17       -3.96      4.48 o 
   1  16   7       67.97       55.41      5.80 o 
   2  16   7       21.86       17.59      5.47 o 
   3  16   7        0.04       -1.72      4.39 o 
   4  16   7       29.33       25.71      4.95 o 
   5  16   7       75.83       71.55      4.61 o 
   6  16   7       79.87       83.18      5.30 o 
   7  16   7       44.95       43.94      4.89 o 
  -2  -9   8        4.94       10.74     10.74 o 
  -1  -9   8       30.71       28.09      6.55 o 
   0  -9   8        0.32       -2.11      5.63 o 
   1  -9   8       14.30        9.92      5.57 o 
   2  -9   8      188.11      183.40      9.66 o 
   3  -9   8       18.33       11.97      5.63 o 
   4  -9   8        0.16       -0.77      6.24 o 
   5  -9   8       16.11       12.22      6.36 o 
  -4  -8   8        6.84        8.09      5.17 o 
  -3  -8   8      100.35       99.18      6.50 o 
  -2  -8   8      860.51      858.30     23.39 o 
  -1  -8   8        0.51        0.17      4.38 o 
   0  -8   8       42.00       45.53      7.04 o 
   1  -8   8      359.96      354.31     17.53 o 
   2  -8   8      170.04      182.29     10.02 o 
   3  -8   8       12.46        3.62      7.26 o 
   4  -8   8       53.88       66.63      8.05 o 
   5  -8   8      189.55      209.25     14.68 o 
   6  -8   8      154.10      169.62      9.04 o 
   7  -8   8       77.33       82.41     10.10 o 
   8  -8   8       18.44       -0.32      7.58 o 
  -6  -7   8      354.99      421.23     25.26 o 
  -5  -7   8       66.80       73.11      7.32 o 
  -4  -7   8       17.33       24.18      4.98 o 
  -3  -7   8      110.98      121.97      6.58 o 
  -2  -7   8      166.00      150.11      8.71 o 
  -1  -7   8       65.16       56.21      6.62 o 
   0  -7   8       15.05       16.54      5.09 o 
   1  -7   8      164.77      162.78      7.56 o 
   2  -7   8      115.35      126.71      6.55 o 
   3  -7   8      285.87      270.70     11.19 o 
   4  -7   8        0.38       -4.28      5.12 o 
   5  -7   8      151.84      139.83     17.84 o 
   6  -7   8      424.40      433.29     13.61 o 
   7  -7   8      144.80      153.28      7.92 o 
   8  -7   8      126.54      135.07      7.89 o 
   9  -7   8       54.82       56.49      6.24 o 
  -7  -6   8      238.50      237.97     10.40 o 
  -6  -6   8      214.02      218.37     11.50 o 
  -5  -6   8        0.13        1.44      4.58 o 
  -4  -6   8      205.91      201.34      7.40 o 
  -3  -6   8      165.48      162.60      7.58 o 
  -2  -6   8      169.56      156.27      7.13 o 
  -1  -6   8      139.07      124.46      7.16 o 
   0  -6   8       35.03       36.30      4.85 o 
   1  -6   8       80.31       74.41      5.76 o 
   2  -6   8       11.45        9.71      4.30 o 
   3  -6   8       17.51        6.66      3.92 o 
   4  -6   8       26.95       27.28      5.57 o 
   5  -6   8        4.47        3.88      3.80 o 
   6  -6   8      192.09      178.21      7.03 o 
   7  -6   8       58.25       43.19      4.49 o 
   8  -6   8       57.28       54.64      5.51 o 
   9  -6   8       23.47       20.36      5.02 o 
  10  -6   8      220.10      238.96     15.16 o 
  11  -6   8      136.08      149.40      7.48 o 
  -8  -5   8       75.14       69.47     13.26 o 
  -7  -5   8       26.04       27.93      5.92 o 
  -6  -5   8        1.24        4.14      5.39 o 
  -5  -5   8        3.52        4.22      4.09 o 
  -4  -5   8        4.54        1.45      4.28 o 
  -3  -5   8       58.71       50.25      5.06 o 
  -2  -5   8      309.33      308.45     10.06 o 
  -1  -5   8      276.05      266.26      8.58 o 
   0  -5   8       68.43       70.37      5.18 o 
   1  -5   8      614.89      612.10     13.03 o 
   2  -5   8       31.12       27.57      3.94 o 
   3  -5   8       16.04       13.79      3.23 o 
   4  -5   8       21.65       27.17      3.35 o 
   5  -5   8       66.10       80.87     10.43 o 
   6  -5   8      254.26      252.48      6.55 o 
   7  -5   8      119.81      110.93      5.91 o 
   8  -5   8      170.01      167.90      8.89 o 
   9  -5   8      413.42      450.39     14.17 o 
  10  -5   8      302.70      293.52      8.14 o 
  11  -5   8       11.87       13.16      3.89 o 
  12  -5   8       14.59       18.64      4.13 o 
  -8  -4   8       49.38       45.80      7.52 o 
  -7  -4   8      135.23      129.61      7.26 o 
  -6  -4   8       52.43       47.58      5.72 o 
  -5  -4   8      614.41      567.58     24.82 o 
  -4  -4   8      436.68      459.96     11.58 o 
  -3  -4   8      232.20      221.51      8.97 o 
  -2  -4   8       38.45       37.27      4.40 o 
  -1  -4   8      223.22      218.63      7.74 o 
   0  -4   8       68.23       80.81      4.95 o 
   1  -4   8      471.96      489.98     11.20 o 
   2  -4   8       25.52       22.05      3.06 o 
   3  -4   8       29.78       28.08      2.71 o 
   4  -4   8       37.18       31.16      3.14 o 
   5  -4   8      114.60      125.84      4.59 o 
   6  -4   8      136.67      142.07      5.00 o 
   7  -4   8      368.14      340.03      7.26 o 
   8  -4   8        5.36        4.83      2.72 o 
   9  -4   8      162.79      171.77      5.88 o 
  10  -4   8      385.83      368.38      8.75 o 
  11  -4   8      160.50      146.84      5.96 o 
  12  -4   8        0.63       -3.52      3.52 o 
  13  -4   8       51.78       56.28      3.86 o 
  -9  -3   8      116.90      106.34      9.16 o 
  -8  -3   8      321.75      308.27      8.72 o 
  -7  -3   8      136.13      151.17      6.21 o 
  -6  -3   8       60.16       48.99      4.80 o 
  -5  -3   8      685.45      657.28     11.70 o 
  -4  -3   8        5.40        1.60      2.97 o 
  -3  -3   8      247.14      229.46      6.08 o 
  -2  -3   8      684.36      697.87     12.44 o 
  -1  -3   8        2.88        3.51      2.52 o 
   0  -3   8      160.08      167.33      4.61 o 
   1  -3   8     2410.24     2447.67     27.01 o 
   2  -3   8       29.17       38.22      2.05 o 
   3  -3   8       68.08       68.46      3.12 o 
   4  -3   8       69.75       73.82      3.85 o 
   5  -3   8      360.16      380.44      7.57 o 
   6  -3   8      428.09      407.89      7.89 o 
   7  -3   8        4.00        3.81      2.56 o 
   8  -3   8      260.71      257.61      6.07 o 
   9  -3   8      143.08      151.51      4.76 o 
  10  -3   8       95.37      106.78      5.74 o 
  11  -3   8       13.73       25.69      3.58 o 
  12  -3   8       25.34       32.70      4.14 o 
  13  -3   8       10.85        6.57      3.52 o 
  -9  -2   8       24.83       27.97      5.55 o 
  -8  -2   8      272.35      266.15      8.96 o 
  -7  -2   8      118.30      135.19      7.35 o 
  -6  -2   8       35.00       34.99      4.31 o 
  -5  -2   8       30.18       31.94      3.43 o 
  -4  -2   8      907.21      883.55     14.07 o 
  -3  -2   8     1693.55     1663.54     21.19 o 
  -2  -2   8       36.75       36.78      2.62 o 
  -1  -2   8      240.60      238.32      4.43 o 
   0  -2   8     1552.25     1543.83     19.21 o 
   1  -2   8        9.35        6.67      1.56 o 
   2  -2   8      924.51      910.59     16.31 o 
   3  -2   8       27.85       27.28      2.46 o 
   4  -2   8      776.38      719.08     10.32 o 
   5  -2   8      719.26      659.05     12.58 o 
   6  -2   8      506.92      480.59      8.55 o 
   7  -2   8      217.14      161.29      4.72 o 
   8  -2   8       19.34       24.05      2.60 o 
   9  -2   8      488.32      486.51      8.44 o 
  10  -2   8       87.49       94.59      4.31 o 
  11  -2   8      237.59      229.87      6.38 o 
  12  -2   8        9.67        9.91      3.16 o 
  13  -2   8      134.82      117.18      5.96 o 
  14  -2   8      107.57      101.80      5.31 o 
 -10  -1   8       78.97       83.64      6.33 o 
  -9  -1   8        3.84       12.16      5.25 o 
  -8  -1   8      182.34      197.35      7.83 o 
  -7  -1   8      394.24      340.89      9.73 o 
  -6  -1   8        0.23        5.56      3.27 o 
  -5  -1   8        2.07        3.61      3.21 o 
  -4  -1   8      891.88      867.49     11.34 o 
  -3  -1   8      227.51      240.70      4.88 o 
  -2  -1   8       95.66      103.17      2.68 o 
  -1  -1   8        2.82        0.71      1.33 o 
   0  -1   8     1119.90     1119.92     10.64 o 
   1  -1   8      121.46      122.88      2.75 o 
   2  -1   8     1109.42     1059.51     16.71 o 
   3  -1   8      151.32      155.80      3.75 o 
   4  -1   8      292.76      300.77      6.38 o 
   5  -1   8      498.85      474.04      8.98 o 
   6  -1   8      147.98      115.57      3.98 o 
   7  -1   8      155.93      132.83      3.84 o 
   8  -1   8      126.34      127.88      4.18 o 
   9  -1   8      871.00      812.95     12.39 o 
  10  -1   8      393.67      382.36      6.91 o 
  11  -1   8      118.61      117.00      4.78 o 
  12  -1   8       71.43       69.00      5.10 o 
  13  -1   8       37.63       40.94      3.76 o 
  14  -1   8      259.61      243.43     14.13 o 
 -10   0   8       13.35       22.10      4.91 o 
  -9   0   8       46.00       51.37      6.08 o 
  -8   0   8      201.35      206.91      6.75 o 
  -7   0   8      214.78      211.59      8.17 o 
  -6   0   8      115.43       95.35      4.50 o 
  -5   0   8       63.70       72.49      3.17 o 
  -4   0   8      287.43      273.18      5.24 o 
  -3   0   8      182.37      179.91      3.37 o 
  -2   0   8       55.71       53.05      2.04 o 
  -1   0   8        1.76        3.07      1.33 o 
   0   0   8     1862.31     1878.88     17.87 o 
   1   0   8      589.14      566.46      7.32 o 
   2   0   8        6.80        4.18      1.52 o 
   3   0   8      198.02      203.61      4.80 o 
   4   0   8     1055.97      979.58     14.50 o 
   5   0   8      352.43      353.12      6.75 o 
   6   0   8       96.12       89.72      4.27 o 
   7   0   8      105.48       99.22      3.23 o 
   8   0   8      159.07      152.81      3.92 o 
   9   0   8      518.37      531.16      8.84 o 
  10   0   8     1032.60     1002.23     14.60 o 
  11   0   8        1.95        2.64      2.85 o 
  12   0   8       69.07       61.51      4.69 o 
  13   0   8      293.29      285.93      9.12 o 
  14   0   8      403.95      409.00      9.70 o 
  15   0   8       61.59       58.14      4.57 o 
 -10   1   8        1.11        4.66      3.72 o 
  -9   1   8      289.57      297.62      7.87 o 
  -8   1   8      331.20      328.11      7.97 o 
  -7   1   8       63.99       77.68      3.88 o 
  -6   1   8        0.01       -0.48      2.60 o 
  -5   1   8      327.73      330.46      5.86 o 
  -4   1   8     1110.43     1122.80     12.42 o 
  -3   1   8      735.85      732.87      9.36 o 
  -2   1   8      432.99      438.54      5.05 o 
  -1   1   8      993.06     1039.59      9.98 o 
   0   1   8     1744.20     1810.10     17.32 o 
   1   1   8     1005.09     1035.41     12.40 o 
   2   1   8       54.10       56.70      2.22 o 
   3   1   8     1181.44     1273.93     16.21 o 
   4   1   8       27.51       26.26      2.31 o 
   5   1   8      507.93      472.83      8.12 o 
   6   1   8      187.91      173.34      4.00 o 
   7   1   8      138.84      143.95      3.64 o 
   8   1   8      131.66      136.63      3.72 o 
   9   1   8     1583.78     1536.78     24.71 o 
  10   1   8       38.94       38.04      4.80 o 
  11   1   8        2.95        2.69      3.54 o 
  12   1   8      159.80      172.01      6.46 o 
  13   1   8      302.23      304.53     11.36 o 
  14   1   8      106.55       96.23      5.03 o 
  15   1   8      238.66      224.34      7.47 o 
 -10   2   8        1.47        3.70      4.72 o 
  -9   2   8      252.54      252.53      7.20 o 
  -8   2   8      171.82      185.88      9.59 o 
  -7   2   8      235.44      256.69      5.97 o 
  -6   2   8       18.25       18.74      2.68 o 
  -5   2   8     1379.04     1385.70     13.86 o 
  -4   2   8      557.86      547.40      6.20 o 
  -3   2   8      316.29      327.61      4.36 o 
  -2   2   8       15.01       17.41      1.50 o 
  -1   2   8      206.12      174.89      2.96 o 
   0   2   8       26.09       35.22      2.09 o 
   1   2   8     3766.27     3936.92     48.19 o 
   2   2   8      383.03      438.25      7.05 o 
   3   2   8      442.15      412.48      6.49 o 
   4   2   8      648.73      617.37      9.82 o 
   5   2   8      745.81      730.35     11.28 o 
   6   2   8      325.00      326.91      5.64 o 
   7   2   8      114.20      117.46      3.86 o 
   8   2   8     2724.10     2722.45     42.12 o 
   9   2   8     3157.19     3071.39     40.86 o 
  10   2   8       55.93       53.28      3.08 o 
  11   2   8      612.14      612.58     10.07 o 
  12   2   8      780.07      761.13     14.23 o 
  13   2   8      665.46      666.65     13.04 o 
  14   2   8      129.44      136.95      5.85 o 
  15   2   8       36.76       49.98      4.60 o 
 -10   3   8       75.87       83.77      5.81 o 
  -9   3   8       24.92       28.00      3.28 o 
  -8   3   8       50.90       52.33      4.00 o 
  -7   3   8      142.94      146.96      4.38 o 
  -6   3   8      108.48      110.88      3.23 o 
  -5   3   8      401.88      399.32      5.41 o 
  -4   3   8      397.20      394.77      4.98 o 
  -3   3   8      544.06      551.78      6.18 o 
  -2   3   8       28.61       30.89      1.18 o 
  -1   3   8        4.84        7.84      1.27 o 
   0   3   8     2706.87     2750.58     25.38 o 
   1   3   8     2060.53     1999.55     22.01 o 
   2   3   8     1418.22     1489.02     18.44 o 
   3   3   8       13.32       12.06      1.58 o 
   4   3   8     2027.44     2070.21     26.88 o 
   5   3   8     2910.68     2770.88     37.01 o 
   6   3   8     1094.10     1049.95     15.34 o 
   7   3   8      267.11      266.63      5.78 o 
   8   3   8     2236.09     2192.65     29.81 o 
   9   3   8     1845.87     1827.30     25.29 o 
  10   3   8       44.01       47.14      2.96 o 
  11   3   8        1.33        2.67      2.44 o 
  12   3   8      114.31      112.83      3.77 o 
  13   3   8      945.66      920.89     16.84 o 
  14   3   8     1110.15     1167.58     20.59 o 
  15   3   8       33.80       22.78      4.32 o 
 -10   4   8      100.73      105.21      5.38 o 
  -9   4   8       69.73       76.81      4.97 o 
  -8   4   8       16.79       19.73      3.51 o 
  -7   4   8       38.89       43.78      2.90 o 
  -6   4   8       17.75       11.42      2.39 o 
  -5   4   8      449.73      444.05      5.78 o 
  -4   4   8     1326.57     1324.06     12.58 o 
  -3   4   8       75.07       78.89      2.34 o 
  -2   4   8        0.94       -1.26      1.46 o 
  -1   4   8      441.15      433.76      5.19 o 
   0   4   8     2046.64     2032.75     19.04 o 
   1   4   8     2638.80     2721.39     27.11 o 
   2   4   8      170.62      192.17      5.31 o 
   3   4   8      321.26      326.95      4.62 o 
   4   4   8      885.76      893.09      9.94 o 
   5   4   8      218.08      214.78      4.96 o 
   6   4   8      213.81      185.67      4.61 o 
   7   4   8     1642.82     1578.06     22.08 o 
   9   4   8      131.16      117.30      4.18 o 
  10   4   8     2460.12     2367.05     32.27 o 
  11   4   8       14.83       10.39      2.62 o 
  12   4   8      658.26      670.51     11.18 o 
  13   4   8      285.18      304.90      8.32 o 
  14   4   8      655.63      702.13     14.07 o 
  15   4   8        0.12        2.24      3.90 o 
 -10   5   8        2.35        3.30      4.59 o 
  -9   5   8       14.81        4.12      5.29 o 
  -8   5   8       64.66       74.41      4.32 o 
  -7   5   8       66.22       67.67      4.66 o 
  -6   5   8       27.00       28.96      2.64 o 
  -5   5   8      121.40      120.24      3.58 o 
  -4   5   8      383.22      386.92      5.31 o 
  -3   5   8       86.55       84.28      2.47 o 
  -2   5   8      106.53      121.01      2.91 o 
  -1   5   8      183.39      179.63      3.53 o 
   0   5   8      952.18      965.41     10.44 o 
   1   5   8     3026.66     3165.72     31.32 o 
   2   5   8      193.93      224.46      3.76 o 
   3   5   8       30.62       23.61      1.78 o 
   4   5   8      991.88      925.52     11.15 o 
   5   5   8      269.16      256.27      5.98 o 
   6   5   8      374.31      374.89      6.35 o 
   7   5   8        5.70        6.02      2.20 o 
   8   5   8     2040.84     1989.22     27.49 o 
   9   5   8       42.04       44.52      3.13 o 
  10   5   8      525.05      496.47      9.03 o 
  11   5   8      278.94      271.58      6.69 o 
  12   5   8      469.16      482.60      9.06 o 
  13   5   8      221.83      216.37      5.90 o 
  14   5   8      213.67      208.89      7.37 o 
  15   5   8        0.01        2.10      4.13 o 
 -10   6   8       17.89       23.75      6.49 o 
  -9   6   8       13.36       13.69      4.48 o 
  -8   6   8      327.98      342.92      9.00 o 
  -7   6   8        2.88        2.25      2.91 o 
  -6   6   8      201.33      183.81      4.70 o 
  -5   6   8      416.77      412.81      6.69 o 
  -4   6   8      186.88      192.59      4.00 o 
  -3   6   8      223.95      240.77      5.20 o 
  -2   6   8      383.72      390.72      6.12 o 
  -1   6   8      851.41      833.89      9.73 o 
   0   6   8      105.73      100.31      2.54 o 
   1   6   8       17.85       25.09      1.64 o 
   2   6   8      146.98      165.85      3.37 o 
   3   6   8      138.82       99.35      5.39 o 
   4   6   8      403.28      398.43      5.94 o 
   5   6   8      331.98      331.52      5.43 o 
   6   6   8      292.77      285.39      5.51 o 
   7   6   8      460.20      416.56      7.03 o 
   8   6   8      849.82      838.47     13.26 o 
   9   6   8      323.34      332.66     10.76 o 
  10   6   8       41.25       37.91      3.65 o 
  11   6   8       51.54       51.81      3.48 o 
  12   6   8      398.00      382.54      8.00 o 
  13   6   8      475.52      478.25      9.24 o 
  14   6   8       38.66       39.19      4.57 o 
  15   6   8        3.09        1.42      5.69 o 
 -10   7   8       86.82       83.36      6.77 o 
  -9   7   8       71.69       74.69      6.56 o 
  -8   7   8      385.88      381.39      7.73 o 
  -7   7   8        0.44        1.09      2.99 o 
  -6   7   8      590.28      558.07     10.24 o 
  -5   7   8      267.78      262.81      5.99 o 
  -4   7   8       93.88       95.00      3.14 o 
  -3   7   8       22.88       22.36      2.07 o 
  -2   7   8        1.36        1.90      1.87 o 
  -1   7   8     1174.42     1159.96     12.55 o 
   0   7   8      821.19      830.73     11.02 o 
   1   7   8       11.91       16.04      1.80 o 
   2   7   8       49.09       69.69      2.26 o 
   3   7   8      994.06     1008.90     12.16 o 
   4   7   8     1282.94     1222.30     15.73 o 
   5   7   8      737.84      741.81      9.55 o 
   6   7   8        3.89        6.71      2.10 o 
   7   7   8     1064.62     1025.13     13.76 o 
   8   7   8      706.91      706.50     10.32 o 
   9   7   8     1331.52     1239.69     21.69 o 
  10   7   8        2.27        1.27      2.75 o 
  11   7   8      327.83      311.65      7.23 o 
  12   7   8      539.50      529.96     10.12 o 
  13   7   8     1235.85     1204.81     18.62 o 
  14   7   8       39.58       39.19      3.86 o 
  15   7   8       22.79       13.24      4.66 o 
  -9   8   8       34.00       39.07      5.56 o 
  -8   8   8       53.95       60.63      8.75 o 
  -7   8   8        3.16       -0.79      3.63 o 
  -6   8   8        4.33        6.79      3.46 o 
  -5   8   8      578.25      553.16      9.11 o 
  -4   8   8      315.62      302.99      6.51 o 
  -3   8   8       62.11       64.47      2.86 o 
  -2   8   8      306.40      302.06      4.78 o 
  -1   8   8     1104.24     1139.04     13.09 o 
   0   8   8      646.79      588.03      7.84 o 
   1   8   8      150.96      153.37      3.66 o 
   2   8   8       77.01       66.75      3.83 o 
   3   8   8      660.14      643.86      8.62 o 
   4   8   8      446.95      432.56      7.32 o 
   5   8   8      577.10      522.98      7.54 o 
   6   8   8       18.45       22.93      2.49 o 
   7   8   8      343.48      358.13      8.20 o 
   8   8   8      493.40      468.05      7.92 o 
   9   8   8     1061.77     1010.62     13.94 o 
  10   8   8       14.58       20.01      3.14 o 
  11   8   8      192.83      196.81      6.91 o 
  12   8   8      578.37      545.15     10.45 o 
  13   8   8      395.99      387.63      8.76 o 
  14   8   8      275.73      289.20      7.76 o 
  15   8   8        0.80        1.54      9.32 o 
  -9   9   8      283.27      289.96      9.92 o 
  -8   9   8        1.21        3.90      4.17 o 
  -7   9   8        3.81        3.16      3.94 o 
  -6   9   8       54.48       52.69      4.43 o 
  -5   9   8      549.37      572.33     10.61 o 
  -4   9   8      165.69      148.79      4.75 o 
  -3   9   8      321.92      307.33      6.40 o 
  -2   9   8      176.82      172.42      7.01 o 
  -1   9   8      161.66      155.31      4.38 o 
   0   9   8     1768.95     1712.14     19.20 o 
   1   9   8     1349.70     1327.83     15.44 o 
   2   9   8       33.00       30.34      2.27 o 
   3   9   8      737.95      740.99      9.76 o 
   4   9   8     1046.28      977.87     15.45 o 
   5   9   8      228.03      223.81      5.66 o 
   6   9   8      209.18      179.24      6.33 o 
   7   9   8      284.03      272.75      5.97 o 
   8   9   8      162.03      170.35      5.89 o 
   9   9   8        8.51       16.38      2.73 o 
  10   9   8      109.61       92.21      3.99 o 
  11   9   8      231.49      229.76      8.63 o 
  12   9   8      507.97      488.04     16.85 o 
  13   9   8      219.12      237.38      8.47 o 
  14   9   8       39.81       31.23      4.87 o 
  -8  10   8        4.29        2.42      4.33 o 
  -7  10   8        1.45        3.59      3.91 o 
  -6  10   8       72.37       77.38      4.71 o 
  -5  10   8       19.16       27.47      3.98 o 
  -4  10   8       39.16       46.52      3.60 o 
  -3  10   8        9.22       11.23      3.11 o 
  -2  10   8      105.94      109.59      3.61 o 
  -1  10   8       15.59       18.02      2.57 o 
   0  10   8       18.63       16.28      2.42 o 
   1  10   8      208.95      205.53      4.55 o 
   2  10   8      223.60      237.32      4.83 o 
   3  10   8      271.80      273.79      5.79 o 
   4  10   8      597.92      600.17      8.59 o 
   5  10   8       16.84       14.53      2.52 o 
   6  10   8       10.22        5.91      2.51 o 
   7  10   8       72.79       69.41      4.05 o 
   8  10   8      133.73      132.72      5.04 o 
   9  10   8      631.60      592.36     10.94 o 
  10  10   8       38.07       40.76      3.46 o 
  11  10   8      528.39      478.07     11.72 o 
  12  10   8      615.36      627.28     21.02 o 
  13  10   8      187.70      197.32      8.01 o 
  14  10   8        9.17        9.70      4.17 o 
  -8  11   8        1.59       -1.86      4.39 o 
  -7  11   8       32.07       28.77      4.93 o 
  -6  11   8      106.78      114.99      5.56 o 
  -5  11   8      222.17      231.74      7.26 o 
  -4  11   8      133.65      140.49      5.47 o 
  -3  11   8      161.42      158.20      6.35 o 
  -2  11   8     1311.06     1278.72     17.16 o 
  -1  11   8      981.80      987.03     13.75 o 
   0  11   8      118.15      120.06      3.66 o 
   1  11   8      250.06      227.96      5.98 o 
   2  11   8      193.81      198.06      5.79 o 
   3  11   8      740.21      717.35     12.16 o 
   4  11   8      547.00      567.73     10.46 o 
   5  11   8       55.84       66.89      4.79 o 
   6  11   8        6.98        7.31      3.16 o 
   7  11   8      107.37      108.73      4.77 o 
   8  11   8      136.54      147.80      9.07 o 
   9  11   8      329.79      316.09      9.16 o 
  10  11   8      160.42      143.98      6.02 o 
  11  11   8       40.02       54.70      7.50 o 
  12  11   8      351.70      338.04     18.72 o 
  13  11   8       35.93       25.24      4.65 o 
  -7  12   8        0.42       -0.52      5.27 o 
  -6  12   8      118.20      114.65      6.95 o 
  -5  12   8      320.40      305.93     20.78 o 
  -4  12   8        9.18       11.76      4.60 o 
  -3  12   8      189.86      191.16      8.57 o 
  -2  12   8      398.52      390.29      8.78 o 
  -1  12   8       45.88       52.06      4.82 o 
   0  12   8      239.83      241.94     10.87 o 
   1  12   8       43.96       46.04      4.21 o 
   2  12   8       40.04       38.26      3.14 o 
   3  12   8      233.15      233.21      6.61 o 
   4  12   8      714.96      713.78     12.62 o 
   5  12   8       59.30       53.22      4.01 o 
   6  12   8        9.59        8.73      3.39 o 
   7  12   8       66.61       76.66      4.69 o 
   8  12   8      173.75      163.63      9.30 o 
   9  12   8       78.93       86.44      6.18 o 
  10  12   8        2.54       -1.24      3.78 o 
  11  12   8      363.19      385.08     10.57 o 
  12  12   8      180.34      184.96     15.68 o 
  13  12   8       21.21       17.79      5.52 o 
  -6  13   8        2.83        4.73      5.65 o 
  -5  13   8        3.90        5.68      5.06 o 
  -4  13   8        2.94       -1.44      5.08 o 
  -3  13   8      100.75       85.24      8.18 o 
  -2  13   8      538.09      490.80     10.20 o 
  -1  13   8      163.19      170.53      7.23 o 
   0  13   8      142.64      127.91      6.25 o 
   1  13   8       27.75       28.50      3.27 o 
   2  13   8      663.99      651.71     10.42 o 
   3  13   8      205.22      199.43      6.47 o 
   4  13   8      291.25      278.56      7.55 o 
   5  13   8        8.81        7.46      3.61 o 
   6  13   8      246.50      238.32      7.49 o 
   7  13   8      572.93      600.01     11.74 o 
   8  13   8      159.02      175.94      5.88 o 
   9  13   8        1.15       -2.56      3.35 o 
  10  13   8       24.93       30.59      4.59 o 
  11  13   8      359.39      355.62     11.18 o 
  12  13   8      193.52      196.01     12.45 o 
  -5  14   8       83.45       82.57      7.03 o 
  -4  14   8       74.13       74.36      6.13 o 
  -3  14   8      240.75      213.12     12.36 o 
  -2  14   8      298.68      308.86     16.53 o 
  -1  14   8        9.96        4.18      4.16 o 
   0  14   8       13.19       15.54      5.03 o 
   1  14   8        0.16       -1.02      4.38 o 
   2  14   8       29.90       32.00      3.68 o 
   3  14   8      936.34      906.18     13.60 o 
   4  14   8       48.37       50.61      5.74 o 
   5  14   8       15.46       16.15      4.01 o 
   6  14   8      137.04      136.02      6.02 o 
   7  14   8      161.41      168.14      5.92 o 
   8  14   8      149.24      139.02      5.54 o 
   9  14   8       23.86       30.35      4.24 o 
  10  14   8       12.26       12.06      4.55 o 
  11  14   8      105.27       97.71      8.52 o 
  -3  15   8      320.56      299.17     20.72 o 
  -2  15   8       36.56       22.70      5.43 o 
  -1  15   8      466.58      467.11     12.00 o 
   0  15   8        2.38        1.24      4.85 o 
   1  15   8       21.64       13.06      5.31 o 
   2  15   8      156.44      164.99      7.75 o 
   3  15   8      254.63      242.34      6.79 o 
   4  15   8       10.26       10.10      4.20 o 
   5  15   8        7.38        8.47      4.19 o 
   6  15   8      233.58      252.81      7.51 o 
   7  15   8      227.39      230.55      7.19 o 
   8  15   8      165.71      188.83      6.56 o 
   9  15   8      103.56      114.51      7.72 o 
  -1  16   8      418.58      406.95     11.46 o 
   0  16   8      173.64      189.57      8.23 o 
   1  16   8       34.82       42.98      6.91 o 
   2  16   8      272.94      285.52     11.63 o 
   3  16   8      238.93      269.19     13.66 o 
   4  16   8      167.57      171.47      6.84 o 
   5  16   8       86.76       92.87      5.28 o 
   6  16   8       43.16       51.92      5.00 o 
   7  16   8      103.30      111.95      7.69 o 
  -2  -8   9      112.68      138.31     15.79 o 
  -1  -8   9        9.95        5.64      5.11 o 
   0  -8   9      105.96       92.98     10.31 o 
   1  -8   9        0.17        3.89      6.34 o 
   2  -8   9        7.94       12.36      7.26 o 
   3  -8   9       10.68        9.37      6.79 o 
   4  -8   9       30.80       24.90      7.01 o 
   5  -8   9      178.27      177.69     10.04 o 
   6  -8   9       59.91       61.14      7.23 o 
  -4  -7   9       51.77       57.15     12.63 o 
  -3  -7   9       43.06       45.79      5.62 o 
  -2  -7   9       90.15       97.15      6.51 o 
  -1  -7   9       27.87       12.03      5.47 o 
   0  -7   9      316.49      312.36     11.55 o 
   1  -7   9      163.07      164.00      7.70 o 
   2  -7   9       33.53       44.68      8.37 o 
   3  -7   9       75.37       69.49      7.68 o 
   4  -7   9      188.83      182.04     18.79 o 
   5  -7   9        1.83       -1.36      5.57 o 
   6  -7   9      105.61      138.03      8.70 o 
   7  -7   9       64.60       59.57      6.70 o 
   8  -7   9        5.46        6.63      7.89 o 
  -5  -6   9       15.50       12.80      6.01 o 
  -4  -6   9       90.33       99.37      8.32 o 
  -3  -6   9       39.20       38.37      7.40 o 
  -2  -6   9      238.10      249.56     10.82 o 
  -1  -6   9      567.42      579.64     13.91 o 
   0  -6   9        4.33        1.99      4.53 o 
   1  -6   9       11.81        7.72      4.48 o 
   2  -6   9       69.92       80.92      5.84 o 
   3  -6   9      342.73      353.72     12.72 o 
   4  -6   9      225.93      224.76     10.34 o 
   5  -6   9       46.42       36.92      6.02 o 
   6  -6   9        5.94        2.38      5.12 o 
   7  -6   9      181.83      192.26     12.95 o 
   8  -6   9      172.73      192.05      9.15 o 
   9  -6   9      134.05      139.48      7.81 o 
  10  -6   9       81.88       92.11      7.58 o 
  -6  -5   9       95.69       99.47      7.47 o 
  -5  -5   9      172.69      202.65      9.05 o 
  -4  -5   9        9.36        8.26      6.04 o 
  -3  -5   9       67.12       69.03      5.81 o 
  -2  -5   9      374.72      376.31     13.42 o 
  -1  -5   9      312.00      327.40     10.08 o 
   0  -5   9       34.70       30.36      4.92 o 
   1  -5   9        0.14       -1.26      3.98 o 
   2  -5   9       61.54       59.79      4.99 o 
   3  -5   9      697.99      711.59     16.26 o 
   4  -5   9      589.29      562.86     15.59 o 
   5  -5   9        5.64       11.97      4.85 o 
   6  -5   9       89.91      104.43      5.57 o 
   7  -5   9      232.20      225.80      7.77 o 
   8  -5   9       72.53       71.09      6.76 o 
   9  -5   9       25.48       24.89      4.17 o 
  10  -5   9       22.06       26.06      5.47 o 
  11  -5   9      168.73      171.81      8.48 o 
  -7  -4   9       56.83       80.52      7.16 o 
  -6  -4   9       65.15       66.70      6.42 o 
  -5  -4   9      252.18      254.44     12.05 o 
  -4  -4   9        0.41       -1.60      5.06 o 
  -3  -4   9      304.32      303.97     12.53 o 
  -2  -4   9        5.53        3.13      4.22 o 
  -1  -4   9      129.02      130.16      6.23 o 
   0  -4   9        2.82        3.71      4.02 o 
   1  -4   9       43.09       46.48      4.66 o 
   2  -4   9       61.45       66.35      4.72 o 
   3  -4   9     1465.15     1436.23     25.04 o 
   4  -4   9      263.98      251.99      6.63 o 
   5  -4   9        9.28        5.25      3.55 o 
   6  -4   9      221.25      200.20      6.96 o 
   7  -4   9      288.47      265.93     10.95 o 
   8  -4   9       75.01       86.50      4.26 o 
   9  -4   9       36.61       34.37      3.47 o 
  10  -4   9       34.90       28.15      4.40 o 
  11  -4   9      307.19      318.75      8.74 o 
  12  -4   9       88.49       79.69      5.22 o 
  -8  -3   9       17.51       16.46      6.65 o 
  -7  -3   9       10.16       17.28      5.35 o 
  -6  -3   9       91.77       89.08      7.91 o 
  -5  -3   9       58.45       67.10      7.03 o 
  -4  -3   9      135.76      132.70      6.58 o 
  -3  -3   9      123.68      129.84      6.43 o 
  -2  -3   9      868.81      845.51     16.79 o 
  -1  -3   9      134.23      135.15      6.25 o 
   0  -3   9       32.91       25.47      4.05 o 
   1  -3   9       27.12       24.65      3.98 o 
   2  -3   9     1243.60     1254.39     22.12 o 
   3  -3   9      599.25      575.41     15.63 o 
   4  -3   9      586.51      558.30     20.47 o 
   5  -3   9       11.64       20.60      3.12 o 
   6  -3   9      628.86      566.59     14.54 o 
   7  -3   9      271.42      291.03      6.93 o 
   8  -3   9      391.05      351.92     13.17 o 
   9  -3   9       38.84       32.29      3.26 o 
  10  -3   9       32.59       37.76      3.18 o 
  11  -3   9      293.63      308.98      8.32 o 
  12  -3   9       38.72       36.91      4.31 o 
  13  -3   9      112.77      115.25      5.46 o 
  -8  -2   9        1.41        2.27      4.78 o 
  -7  -2   9        2.45        3.69      4.06 o 
  -6  -2   9      307.44      329.52     10.91 o 
  -5  -2   9      103.58      105.15      4.94 o 
  -4  -2   9      258.67      265.87      7.09 o 
  -3  -2   9      579.11      582.38     10.67 o 
  -2  -2   9      301.89      315.27      7.02 o 
  -1  -2   9        6.12        7.91      2.69 o 
   0  -2   9       23.91       17.52      2.80 o 
   1  -2   9      279.30      361.26     15.95 o 
   2  -2   9      302.54      305.88      5.12 o 
   3  -2   9       17.49       16.66      2.50 o 
   4  -2   9       96.58      112.02      4.19 o 
   5  -2   9       15.12       21.30      2.95 o 
   6  -2   9       52.17       72.07      4.06 o 
   7  -2   9       35.51       20.01      2.84 o 
   8  -2   9      893.62      800.06     14.81 o 
   9  -2   9       81.39       67.06      3.58 o 
  10  -2   9       64.17       73.37      3.57 o 
  11  -2   9      167.84      176.40      6.19 o 
  12  -2   9      269.91      256.64      7.41 o 
  13  -2   9      109.12      106.73      5.22 o 
  -9  -1   9        1.13       -4.51      5.04 o 
  -8  -1   9       40.30       32.15      5.28 o 
  -7  -1   9      356.86      336.84     10.05 o 
  -6  -1   9       22.02       17.67      7.59 o 
  -5  -1   9      199.20      186.24      6.08 o 
  -4  -1   9        5.01        4.33      3.16 o 
  -3  -1   9       59.11       65.07      4.19 o 
  -2  -1   9       28.62       33.38      3.30 o 
  -1  -1   9     1954.56     1955.65     23.58 o 
   0  -1   9      882.31      862.52     10.86 o 
   1  -1   9      123.19      124.42      3.48 o 
   2  -1   9      424.90      428.16      6.96 o 
   3  -1   9       71.02       77.89      3.18 o 
   4  -1   9      154.83      141.77      4.60 o 
   5  -1   9        0.89        2.78      2.43 o 
   6  -1   9      815.92      772.82     12.42 o 
   7  -1   9      727.83      680.66     11.24 o 
   8  -1   9       65.30       61.87      3.43 o 
   9  -1   9      293.45      245.90      5.80 o 
  10  -1   9      175.98      181.34      5.06 o 
  11  -1   9      369.59      378.81      8.80 o 
  12  -1   9      125.96      141.36      8.61 o 
  13  -1   9       19.14       19.72      3.80 o 
  14  -1   9       87.56      102.46      4.62 o 
  -9   0   9       13.05       14.64      6.52 o 
  -8   0   9       64.08       64.49      7.72 o 
  -7   0   9       93.68       97.91      6.04 o 
  -6   0   9      314.55      331.85     15.85 o 
  -5   0   9      500.33      487.03      9.61 o 
  -4   0   9      300.01      278.95      6.17 o 
  -3   0   9       28.90       33.97      2.76 o 
  -2   0   9     1057.73     1034.42     11.63 o 
  -1   0   9       64.96       65.92      2.23 o 
   0   0   9        5.96        4.77      1.29 o 
   1   0   9       23.84       24.56      1.87 o 
   2   0   9     1276.06     1240.29     19.41 o 
   3   0   9      916.14      865.83     29.12 o 
   4   0   9       93.54       91.97      5.68 o 
   5   0   9       68.40       44.25      4.10 o 
   6   0   9      627.83      601.77     13.56 o 
   7   0   9     1316.94     1264.96     18.41 o 
   8   0   9       34.75       27.17      2.72 o 
   9   0   9       44.45       57.34      3.16 o 
  10   0   9      129.50      131.99      4.48 o 
  11   0   9      443.21      441.69      7.92 o 
  12   0   9      262.45      264.01      7.23 o 
  13   0   9       14.02       12.31      3.21 o 
  14   0   9      139.77      150.87      5.61 o 
  -9   1   9        1.92       -0.18      4.65 o 
  -8   1   9        2.52        6.03      4.83 o 
  -7   1   9       72.15       75.34      4.81 o 
  -6   1   9      376.23      371.67      8.48 o 
  -5   1   9        7.00        1.78      2.69 o 
  -4   1   9       25.01       23.48      2.27 o 
  -3   1   9      435.26      434.94      6.29 o 
  -2   1   9      308.00      305.05      7.13 o 
  -1   1   9       23.89       20.29      1.92 o 
   0   1   9      382.57      376.38      5.40 o 
   1   1   9      627.50      616.93      7.09 o 
   2   1   9      646.71      633.55     10.26 o 
   3   1   9     1291.70     1303.28     22.56 o 
   4   1   9      181.38      185.39      5.09 o 
   5   1   9      104.41       96.35      3.58 o 
   6   1   9      663.42      687.30     11.08 o 
   7   1   9     1977.66     1903.04     53.60 o 
   8   1   9      141.86      130.93      4.38 o 
   9   1   9      377.49      384.92      7.46 o 
  10   1   9      233.67      229.10      5.52 o 
  11   1   9      195.82      197.86      6.28 o 
  12   1   9      273.07      266.03      7.58 o 
  13   1   9       16.28       15.12      3.81 o 
  14   1   9      207.84      217.50      7.40 o 
  15   1   9      208.03      199.14      7.47 o 
  -9   2   9        4.43        5.76      4.50 o 
  -8   2   9      204.44      197.47      7.65 o 
  -7   2   9      281.24      287.28     10.85 o 
  -6   2   9      153.02      153.72      7.29 o 
  -5   2   9      141.68      129.22      3.53 o 
  -4   2   9       89.29       93.42      2.76 o 
  -3   2   9       52.07       47.01      2.15 o 
  -2   2   9      272.35      269.82      4.08 o 
  -1   2   9      315.91      300.77      4.49 o 
   0   2   9      249.59      256.48      4.12 o 
   1   2   9     1707.04     1685.17     18.87 o 
   2   2   9      458.83      457.71     10.98 o 
   3   2   9      794.58      771.28     10.72 o 
   4   2   9      602.64      602.65     10.98 o 
   5   2   9        4.86        6.16      2.13 o 
   6   2   9      238.47      259.54      5.76 o 
   7   2   9      849.42      831.04     12.85 o 
   8   2   9      917.95      881.21     13.53 o 
   9   2   9      219.10      212.51      6.08 o 
  10   2   9      302.67      305.51      6.56 o 
  11   2   9      205.04      187.00     11.62 o 
  12   2   9      293.09      291.91     19.09 o 
  13   2   9       23.85       29.25      4.09 o 
  14   2   9      418.89      434.74     10.35 o 
  15   2   9      178.57      179.16      7.10 o 
 -10   3   9       76.18       77.68      6.38 o 
  -9   3   9        1.03        0.95      3.88 o 
  -8   3   9       75.11       73.10      5.58 o 
  -7   3   9       53.14       47.00      5.44 o 
  -6   3   9      158.10      165.99      4.24 o 
  -5   3   9       46.68       59.99      3.44 o 
  -4   3   9      119.33      124.03      3.09 o 
  -3   3   9      579.50      588.63      7.02 o 
  -2   3   9      916.54      936.40      8.59 o 
  -1   3   9       57.13       63.95      2.38 o 
   0   3   9      626.83      648.54      7.32 o 
   1   3   9     1837.94     1969.99     21.99 o 
   2   3   9      222.02      200.19      4.65 o 
   3   3   9        8.21        9.13      2.27 o 
   4   3   9       19.37       11.32      2.15 o 
   5   3   9      539.71      516.52      8.91 o 
   6   3   9      722.13      711.10     11.35 o 
   7   3   9      533.26      498.92      8.84 o 
   8   3   9        1.52        0.63      2.37 o 
   9   3   9      136.74      129.13      6.70 o 
  10   3   9       64.69       69.57      3.44 o 
  11   3   9       24.63       21.00      2.89 o 
  12   3   9      156.16      148.31      4.77 o 
  13   3   9        7.30        0.20      3.74 o 
  14   3   9      231.09      247.91     11.30 o 
  15   3   9       76.92       84.13      5.57 o 
 -10   4   9       56.24       73.42      7.74 o 
  -9   4   9       27.22       23.77      4.83 o 
  -8   4   9       63.71       63.50      5.43 o 
  -7   4   9      387.59      382.82      7.43 o 
  -6   4   9       32.19       37.63      2.73 o 
  -5   4   9       10.69       15.63      2.28 o 
  -4   4   9      164.32      151.24      3.57 o 
  -3   4   9      279.65      275.33      4.99 o 
  -2   4   9       97.66       92.76      2.80 o 
  -1   4   9        4.73        6.78      1.53 o 
   0   4   9     1055.68     1071.55     11.58 o 
   1   4   9     1120.88     1117.76     12.19 o 
   2   4   9      303.31      264.24      4.53 o 
   3   4   9        4.56        3.60      1.51 o 
   4   4   9       21.77       23.60      1.85 o 
   5   4   9      707.69      696.60     17.59 o 
   6   4   9      640.55      628.87     12.17 o 
   7   4   9     3445.64     3369.89     44.87 o 
   8   4   9       77.03       77.47      3.55 o 
   9   4   9      481.41      478.95     10.24 o 
  10   4   9      491.77      486.33      8.94 o 
  11   4   9     1119.66     1122.76     17.00 o 
  12   4   9       10.82       14.53      3.65 o 
  13   4   9      120.00      117.64      5.47 o 
  14   4   9      312.13      298.59      8.88 o 
  15   4   9      170.83      171.80      7.21 o 
 -10   5   9      145.55      106.41     14.21 o 
  -9   5   9       42.82       40.90      6.60 o 
  -8   5   9      385.62      378.40     15.28 o 
  -7   5   9      665.99      668.56     10.49 o 
  -6   5   9      158.92      161.47      4.50 o 
  -5   5   9       22.76       19.46      2.66 o 
  -4   5   9      325.23      308.56      5.16 o 
  -3   5   9      201.84      204.25      4.99 o 
  -2   5   9      800.00      835.06      9.79 o 
  -1   5   9       84.19       91.22      2.62 o 
   0   5   9     1241.99     1285.10     13.60 o 
   1   5   9      299.78      300.20      4.76 o 
   2   5   9       15.95       16.21      1.90 o 
   3   5   9     2251.72     2265.31     25.66 o 
   4   5   9      335.19      344.72      5.14 o 
   5   5   9      789.23      768.80     10.80 o 
   6   5   9     2880.69     2871.69     38.55 o 
   7   5   9     2030.73     1999.73     27.68 o 
   8   5   9     2794.30     2716.85     36.83 o 
   9   5   9       22.40       20.73      3.30 o 
  10   5   9      297.32      288.31      6.76 o 
  11   5   9      263.24      266.62      6.55 o 
  12   5   9       25.68       30.12      4.45 o 
  13   5   9       53.86       67.88      4.51 o 
  14   5   9      317.36      339.40      9.45 o 
  15   5   9       97.44       85.75      5.66 o 
  -9   6   9        6.71        0.36      5.99 o 
  -8   6   9      371.43      366.55      8.74 o 
  -7   6   9      568.55      569.90      9.59 o 
  -6   6   9      389.45      379.15      7.47 o 
  -5   6   9        7.04        6.67      2.56 o 
  -4   6   9      131.74      122.12      3.43 o 
  -3   6   9      462.18      452.41      6.99 o 
  -2   6   9      926.47      943.08     11.71 o 
  -1   6   9       75.68       73.80      2.41 o 
   0   6   9      470.94      439.96      5.95 o 
   1   6   9      778.18      758.43      9.63 o 
   2   6   9     1139.34     1159.35     12.68 o 
   3   6   9       33.63       37.64      2.03 o 
   4   6   9      362.70      362.25      5.80 o 
   5   6   9      725.49      704.98     10.12 o 
   6   6   9     1875.80     1886.25     23.38 o 
   7   6   9      138.43      134.29      4.12 o 
   8   6   9      617.91      578.97     10.21 o 
   9   6   9      705.86      701.52     15.74 o 
  10   6   9     1223.65     1187.54     20.33 o 
  11   6   9      162.03      164.73      5.40 o 
  12   6   9       56.49       62.33      3.89 o 
  13   6   9      375.68      391.75      8.35 o 
  14   6   9      252.62      261.16      6.91 o 
  15   6   9      493.58      511.13     12.19 o 
  -9   7   9        6.75        7.64      6.22 o 
  -8   7   9      222.30      233.82      6.48 o 
  -7   7   9       48.40       67.62      4.61 o 
  -6   7   9       20.21       13.37      3.81 o 
  -5   7   9      175.45      168.76      5.13 o 
  -4   7   9       19.40       14.36      2.83 o 
  -3   7   9      250.96      233.92      4.97 o 
  -2   7   9      392.42      394.99      5.96 o 
  -1   7   9      692.03      734.88      9.86 o 
   0   7   9       96.85       96.24      2.92 o 
   1   7   9     2148.32     2098.67     23.33 o 
   2   7   9     1130.31     1141.51     12.59 o 
   3   7   9      103.05      104.60      2.92 o 
   4   7   9        1.75        0.78      0.61 o 
   5   7   9     1307.21     1334.23     15.73 o 
   6   7   9      577.85      593.50      9.14 o 
   7   7   9       18.19       20.68      2.55 o 
   8   7   9      412.98      389.62      7.08 o 
   9   7   9     1710.88     1720.84     24.65 o 
  10   7   9      286.89      290.19      7.01 o 
  11   7   9      137.04      147.31      5.30 o 
  12   7   9        1.87        0.84      3.14 o 
  13   7   9      149.69      176.68      5.98 o 
  14   7   9      373.83      386.16      8.60 o 
  15   7   9      181.00      188.66      8.20 o 
  -9   8   9       17.62       13.58     11.37 o 
  -8   8   9       74.74       75.32      5.34 o 
  -7   8   9      153.62      170.24      8.93 o 
  -6   8   9      244.47      250.71      7.27 o 
  -5   8   9        1.37       -3.36      3.36 o 
  -4   8   9      170.56      178.14      7.19 o 
  -3   8   9      512.09      509.14      7.71 o 
  -2   8   9      170.93      164.23      4.28 o 
  -1   8   9       39.57       38.80      2.18 o 
   0   8   9      264.60      266.94      5.55 o 
   1   8   9      447.91      437.47      6.51 o 
   2   8   9     1540.73     1501.80     17.39 o 
   3   8   9        5.24        5.09      1.95 o 
   4   8   9      215.02      213.80      5.50 o 
   5   8   9      429.94      392.76      7.34 o 
   6   8   9     1686.66     1581.09     20.17 o 
   7   8   9      123.12      137.42      5.87 o 
   8   8   9      174.47      145.76      5.38 o 
   9   8   9     1123.87     1065.89     24.11 o 
  10   8   9      382.29      386.46     13.04 o 
  11   8   9       10.86        5.46      3.20 o 
  12   8   9       32.29       23.37      3.66 o 
  13   8   9      167.02      164.29      6.08 o 
  14   8   9      283.98      298.90      9.08 o 
  15   8   9      179.34      208.73     18.79 o 
  -8   9   9       20.57       13.89      4.63 o 
  -7   9   9      172.12      183.05      7.98 o 
  -6   9   9        1.22        2.77      3.97 o 
  -5   9   9      333.08      322.76      8.06 o 
  -4   9   9       63.13       57.84      3.89 o 
  -3   9   9      410.33      414.05      7.95 o 
  -2   9   9       42.87       42.22      2.83 o 
  -1   9   9      103.24      101.91      4.18 o 
   0   9   9       82.13       79.95      4.39 o 
   1   9   9      213.23      213.33      4.61 o 
   2   9   9     1043.33     1048.81     12.94 o 
   3   9   9       20.05       16.78      2.17 o 
   4   9   9      247.25      239.41      6.50 o 
   5   9   9      629.38      596.64      9.38 o 
   6   9   9      511.01      536.55      8.80 o 
   7   9   9      582.90      533.38      8.86 o 
   8   9   9        5.78        7.92      2.64 o 
   9   9   9      435.27      436.60      8.01 o 
  10   9   9      379.98      365.25      8.28 o 
  11   9   9      397.76      379.72     10.01 o 
  12   9   9        6.07        6.98      4.05 o 
  13   9   9      146.01      141.82      7.73 o 
  14   9   9      216.65      207.20     10.93 o 
  -8  10   9        2.45       -5.70      5.70 o 
  -7  10   9      243.27      245.11      9.52 o 
  -6  10   9       39.11       43.14      4.67 o 
  -5  10   9        0.70        2.14      3.73 o 
  -4  10   9      364.07      363.48      8.05 o 
  -3  10   9      534.08      537.38     11.53 o 
  -2  10   9       15.08       15.56      3.08 o 
  -1  10   9       15.00       12.49      2.76 o 
   0  10   9      547.06      537.22      7.81 o 
   1  10   9      684.24      684.81      9.32 o 
   2  10   9       72.10       77.72      3.44 o 
   3  10   9       41.91       43.91      3.01 o 
   4  10   9      313.84      304.48      7.06 o 
   5  10   9      269.99      302.59      7.17 o 
   6  10   9      434.81      419.57      8.79 o 
   7  10   9     1014.62      945.07     15.18 o 
   8  10   9       77.79       73.73      4.16 o 
   9  10   9      288.21      305.77      7.54 o 
  10  10   9      265.05      257.06      7.16 o 
  11  10   9      162.05      153.08      6.68 o 
  12  10   9       67.05       57.33      5.47 o 
  13  10   9      111.43      119.34      6.43 o 
  14  10   9      211.36      231.01     13.44 o 
  -7  11   9       13.06        6.07      5.61 o 
  -6  11   9       93.17       85.48      6.50 o 
  -5  11   9       66.25       59.64      6.05 o 
  -4  11   9      140.40      125.85      6.65 o 
  -3  11   9        4.71        1.38      3.75 o 
  -2  11   9       31.68       29.97      4.02 o 
  -1  11   9       50.61       48.97      3.78 o 
   0  11   9      162.91      163.26      4.75 o 
   1  11   9      261.15      274.70      6.07 o 
   2  11   9        3.40        4.19      2.81 o 
   3  11   9        1.87        3.09      2.96 o 
   4  11   9      154.83      151.09      5.39 o 
   5  11   9      383.30      372.51      8.30 o 
   6  11   9      726.12      691.73     12.22 o 
   7  11   9        3.59       -1.43      3.33 o 
   8  11   9       47.80       53.99      4.09 o 
   9  11   9      346.07      367.81      9.48 o 
  10  11   9      360.15      351.88     10.03 o 
  11  11   9      100.27      103.57      6.18 o 
  12  11   9       52.11       52.16      7.43 o 
  13  11   9      240.87      234.85      8.87 o 
  -6  12   9      208.49      208.20     10.25 o 
  -5  12   9      201.82      200.62      9.35 o 
  -4  12   9       43.78       46.97      5.80 o 
  -3  12   9       97.70       92.48      8.92 o 
  -2  12   9      193.18      191.43      6.65 o 
  -1  12   9       12.08        8.60      4.29 o 
   0  12   9       97.17      104.56      4.73 o 
   1  12   9      232.96      234.23      5.91 o 
   2  12   9        5.07        2.17      2.73 o 
   3  12   9      135.52      124.94      5.05 o 
   4  12   9      281.52      307.05     10.08 o 
   5  12   9      607.75      564.87     10.78 o 
   6  12   9      354.60      359.20      8.61 o 
   7  12   9       77.86       75.08      4.69 o 
   8  12   9      157.74      164.07      6.03 o 
   9  12   9      748.13      742.24     14.13 o 
  10  12   9      324.99      360.47      9.00 o 
  11  12   9       19.22       34.93      4.49 o 
  12  12   9       30.78       36.12      5.68 o 
  13  12   9       75.73       75.37      7.72 o 
  -6  13   9       21.28       24.38      6.07 o 
  -5  13   9       19.61       19.87      7.74 o 
  -4  13   9      166.73      156.01      8.11 o 
  -3  13   9      175.54      179.60      7.77 o 
  -2  13   9      246.05      235.82      7.77 o 
  -1  13   9       91.13       88.98      6.07 o 
   0  13   9      316.43      312.40      9.88 o 
   1  13   9      288.95      288.07      6.65 o 
   2  13   9       78.94       90.23      4.16 o 
   3  13   9      157.72      155.34      5.77 o 
   4  13   9      302.76      294.43      7.88 o 
   5  13   9      211.86      224.94     11.03 o 
   6  13   9       97.51       91.82      7.20 o 
   7  13   9       21.39       19.57      4.04 o 
   8  13   9      499.46      485.58     10.53 o 
   9  13   9       47.92       41.54      4.12 o 
  10  13   9       48.31       52.99      5.51 o 
  11  13   9        0.79        9.88      4.32 o 
  12  13   9       15.76       17.51      5.59 o 
  -4  14   9       22.78       25.88      5.81 o 
  -3  14   9        5.94       -0.02      5.33 o 
  -2  14   9       81.66       68.67      6.36 o 
  -1  14   9       47.01       42.57      5.47 o 
   0  14   9       33.08       41.34      5.58 o 
   1  14   9      249.60      248.02      9.03 o 
   2  14   9        1.40        1.88      3.23 o 
   3  14   9      417.17      404.52      8.20 o 
   4  14   9       10.56       11.79      3.94 o 
   5  14   9       77.60       75.74      5.08 o 
   6  14   9       56.87       66.34      4.86 o 
   7  14   9        0.11       -4.05      4.05 o 
   8  14   9      188.36      185.21     10.94 o 
   9  14   9      139.78      155.46      5.80 o 
  10  14   9      248.26      257.74      8.43 o 
  11  14   9        1.81       -5.51      5.51 o 
  -3  15   9       70.27       69.56      6.92 o 
  -2  15   9      146.41      133.51      7.48 o 
  -1  15   9       59.49       41.65      5.76 o 
   0  15   9      127.44      126.02      7.20 o 
   1  15   9      103.15      108.32      6.78 o 
   2  15   9       10.04       11.35      5.24 o 
   3  15   9       10.56       12.59      3.72 o 
   4  15   9       17.17       18.40      3.83 o 
   5  15   9      459.72      454.74     10.66 o 
   6  15   9       10.17        8.48      4.45 o 
   7  15   9        0.77       -4.34      4.34 o 
   8  15   9       16.48       18.49      4.26 o 
   9  15   9      159.04      164.09      7.05 o 
  -1  16   9       43.52       46.90      9.12 o 
   0  16   9        2.48       -3.62      5.26 o 
   1  16   9       11.45        6.88      5.71 o 
   2  16   9        3.11        4.43      5.60 o 
   3  16   9        7.25       -0.13      5.48 o 
   4  16   9      227.89      244.81      8.18 o 
   5  16   9        6.47        6.26      4.08 o 
   6  16   9        4.84        6.63      4.68 o 
   7  16   9        5.71        8.45      4.42 o 
  -1  -7  10        7.24       -2.82      5.88 o 
   0  -7  10       18.80        8.34     10.58 o 
   1  -7  10      188.65      158.38     10.14 o 
   2  -7  10       87.33       87.57      8.63 o 
   3  -7  10       20.13       17.60     12.95 o 
   4  -7  10      188.15      185.24     10.59 o 
   5  -7  10        6.79       -1.62      6.36 o 
   6  -7  10       50.11       47.42      7.42 o 
  -3  -6  10       10.04        8.33      5.03 o 
  -2  -6  10       29.66       27.63      5.94 o 
  -1  -6  10        0.65       -2.71      5.18 o 
   0  -6  10        4.22        6.32      5.36 o 
   1  -6  10       42.95       42.32      5.70 o 
   2  -6  10        4.27        5.01      6.20 o 
   3  -6  10       19.01       18.54      6.69 o 
   4  -6  10      131.15      124.15      8.80 o 
   5  -6  10       16.20        3.20      6.02 o 
   6  -6  10      362.94      356.45     13.12 o 
   7  -6  10        0.24        0.30      8.21 o 
   8  -6  10       65.93       80.07      7.14 o 
  -4  -5  10      107.14      112.07      9.37 o 
  -3  -5  10        3.19        1.45      4.92 o 
  -2  -5  10       67.49       78.93      9.23 o 
  -1  -5  10       95.53      100.47      6.96 o 
   0  -5  10       35.79       35.13      5.40 o 
   1  -5  10      273.80      274.48      9.55 o 
   2  -5  10        2.82       -0.29      4.54 o 
   3  -5  10      257.86      266.44     11.33 o 
   4  -5  10      518.96      543.79     47.05 o 
   5  -5  10      132.28      144.78      8.26 o 
   6  -5  10        6.48        4.46      5.16 o 
   7  -5  10       53.50       50.77      6.46 o 
   8  -5  10       21.92       11.50      5.47 o 
   9  -5  10       76.99       75.04      6.36 o 
  10  -5  10       14.12       10.42      7.58 o 
  -6  -4  10       46.48       70.10     13.58 o 
  -5  -4  10      228.83      243.96     16.74 o 
  -4  -4  10      121.14      115.02      7.17 o 
  -3  -4  10       83.25       92.69      6.74 o 
  -2  -4  10       22.51       25.36      6.45 o 
  -1  -4  10      114.53      135.27      8.98 o 
   0  -4  10       68.30       76.21     12.60 o 
   1  -4  10       63.15       72.40      5.75 o 
   2  -4  10        7.50        6.57      4.21 o 
   3  -4  10       84.15      100.83      9.55 o 
   4  -4  10      160.66      157.86     10.87 o 
   5  -4  10       11.61       14.33      5.08 o 
   6  -4  10        1.20        6.50      4.77 o 
   7  -4  10       87.36       74.02      6.56 o 
   8  -4  10      301.61      319.42     11.28 o 
   9  -4  10      319.22      312.05     10.18 o 
  10  -4  10       17.31        4.12      3.76 o 
  11  -4  10        0.09       -2.20      6.79 o 
  -6  -3  10       72.13       75.98      7.40 o 
  -5  -3  10      208.50      206.12     10.91 o 
  -4  -3  10      414.95      430.07     11.88 o 
  -3  -3  10      528.79      509.31     12.65 o 
  -2  -3  10        8.74        9.98      4.53 o 
  -1  -3  10      323.98      302.20      9.39 o 
   0  -3  10      184.28      175.47      7.33 o 
   1  -3  10       61.54       70.53      5.09 o 
   2  -3  10      192.46      177.28      7.24 o 
   3  -3  10      174.64      183.85      7.35 o 
   4  -3  10      157.99      155.80      6.48 o 
   5  -3  10       20.80       28.65      5.68 o 
   6  -3  10       14.57       14.55      3.82 o 
   7  -3  10       83.12       95.56      5.16 o 
   8  -3  10      357.38      340.02      9.05 o 
   9  -3  10      195.79      215.09      7.35 o 
  10  -3  10       81.95       84.04      4.82 o 
  11  -3  10       51.89       57.09      6.03 o 
  12  -3  10      135.83      150.33      7.59 o 
  -7  -2  10      404.89      411.74     14.37 o 
  -6  -2  10      537.03      522.58     16.86 o 
  -5  -2  10      711.65      683.59     24.31 o 
  -4  -2  10      102.95      124.25      5.92 o 
  -3  -2  10       25.44       30.13      4.16 o 
  -2  -2  10      193.69      204.20      6.14 o 
  -1  -2  10       15.92       17.89      4.69 o 
   0  -2  10      349.38      353.31      7.59 o 
   1  -2  10      660.32      649.38     12.53 o 
   2  -2  10       99.36      103.17      4.92 o 
   3  -2  10      271.15      252.81      7.96 o 
   4  -2  10      220.80      204.68      6.98 o 
   5  -2  10      657.09      620.66     12.85 o 
   6  -2  10        7.48        5.93      3.36 o 
   7  -2  10      450.46      442.36      8.83 o 
   8  -2  10      436.40      414.04      8.52 o 
   9  -2  10      364.70      335.28      7.75 o 
  10  -2  10       92.86       90.69      4.23 o 
  11  -2  10       98.46      102.03      5.40 o 
  12  -2  10      250.72      241.96      7.64 o 
  13  -2  10       65.59       66.54      8.69 o 
  -8  -1  10       27.49       37.71      8.44 o 
  -7  -1  10        1.83        2.18      4.85 o 
  -6  -1  10       84.49       90.63      6.18 o 
  -5  -1  10       37.38       37.91      4.99 o 
  -4  -1  10      383.20      401.00      8.92 o 
  -3  -1  10       23.28       22.60      3.62 o 
  -2  -1  10       74.36       84.06      4.39 o 
  -1  -1  10       38.09       42.31      3.52 o 
   0  -1  10      350.85      381.60      8.00 o 
   1  -1  10     1252.66     1203.61     17.41 o 
   2  -1  10       89.81       75.17      3.42 o 
   3  -1  10      173.99      187.10      6.88 o 
   4  -1  10      874.67      857.34     18.84 o 
   5  -1  10     1151.51     1051.58     16.35 o 
   6  -1  10       14.01       13.75      2.95 o 
   7  -1  10      171.37      178.58      5.44 o 
   8  -1  10      892.23      872.19     14.04 o 
   9  -1  10      356.39      367.78      7.73 o 
  10  -1  10        1.62       -1.63      3.02 o 
  11  -1  10        0.75        2.62      2.75 o 
  12  -1  10      302.07      316.62      8.50 o 
  13  -1  10       39.02       48.73      4.60 o 
  -8   0  10       34.34       28.11      5.39 o 
  -7   0  10        2.35        2.33      5.69 o 
  -6   0  10        1.72        0.36      4.37 o 
  -5   0  10      680.17      679.56     23.66 o 
  -4   0  10       47.61       50.51      3.99 o 
  -3   0  10        3.12        5.85      3.16 o 
  -2   0  10       17.11       15.76      2.46 o 
  -1   0  10      178.36      179.74      4.56 o 
   0   0  10     1016.07      991.18     13.17 o 
   1   0  10      130.70      139.57      6.29 o 
   2   0  10        0.41       15.35      4.20 o 
   3   0  10      458.38      447.00     13.23 o 
   4   0  10      880.16      878.52     20.01 o 
   5   0  10       52.70       26.02      2.93 o 
   6   0  10      328.43      279.12      6.54 o 
   7   0  10       10.71       16.00      2.79 o 
   8   0  10      535.45      548.79      9.78 o 
   9   0  10      619.52      622.94     10.69 o 
  10   0  10       51.35       39.81      3.31 o 
  11   0  10        2.71        2.28      2.79 o 
  12   0  10      353.83      377.85     17.39 o 
  13   0  10       91.09       92.97      4.70 o 
  14   0  10        2.41        2.77      3.55 o 
  -8   1  10        9.63       17.84      5.16 o 
  -7   1  10       29.14       37.72      6.46 o 
  -6   1  10       74.06       64.70      5.58 o 
  -5   1  10      118.48      122.15      5.95 o 
  -4   1  10      322.83      311.27      6.44 o 
  -3   1  10      190.40      208.80      5.25 o 
  -2   1  10       77.79       71.94      5.65 o 
  -1   1  10      365.17      371.21      6.05 o 
   0   1  10      918.12      897.41     12.14 o 
   1   1  10      528.49      499.89      6.34 o 
   2   1  10      339.13      329.39      7.09 o 
   3   1  10      375.62      371.09      7.56 o 
   4   1  10      382.33      408.96     13.76 o 
   5   1  10      197.71      172.33      5.07 o 
   6   1  10       38.80       21.31      2.88 o 
   7   1  10      480.48      386.53      7.69 o 
   8   1  10       32.51       38.59      3.07 o 
   9   1  10     1006.47      964.03     14.95 o 
  10   1  10      102.38      100.16      4.05 o 
  11   1  10       34.26       39.36      3.20 o 
  12   1  10      250.73      242.48      6.63 o 
  13   1  10      215.17      216.35      6.48 o 
  14   1  10       13.46       11.61      3.65 o 
  -9   2  10       92.60       95.93      7.78 o 
  -8   2  10        7.49       11.20      6.14 o 
  -7   2  10       20.21       24.32      5.75 o 
  -6   2  10       43.43       37.35      4.90 o 
  -5   2  10       14.54       17.29      3.49 o 
  -4   2  10      429.46      424.15      6.96 o 
  -3   2  10      126.97      137.94      3.93 o 
  -2   2  10      380.99      377.13      7.54 o 
  -1   2  10      144.89      140.92      3.57 o 
   0   2  10       62.31       65.90      2.56 o 
   1   2  10       13.54       16.80      1.84 o 
   2   2  10      137.88      127.77      4.45 o 
   3   2  10      868.13      841.60     13.31 o 
   4   2  10      559.86      547.65      9.66 o 
   5   2  10      184.86      156.97      5.00 o 
   6   2  10     1051.26      973.47     14.98 o 
   7   2  10      694.13      696.52     18.46 o 
   8   2  10      183.79      192.55      5.79 o 
   9   2  10      388.96      395.40      7.89 o 
  10   2  10      157.02      155.18      4.97 o 
  11   2  10      173.94      181.63      4.96 o 
  12   2  10      541.25      532.98     10.39 o 
  13   2  10      178.40      179.68      7.03 o 
  14   2  10       39.51       41.13      4.87 o 
  -9   3  10       53.20       65.81      9.79 o 
  -8   3  10       16.82       19.44      6.02 o 
  -7   3  10       11.24       16.09      5.68 o 
  -6   3  10      280.66      281.41      7.80 o 
  -5   3  10      240.52      235.03      5.25 o 
  -4   3  10      604.76      590.22     11.18 o 
  -3   3  10        2.62        3.87      1.92 o 
  -2   3  10      792.13      800.77     10.44 o 
  -1   3  10        6.88        4.06      1.94 o 
   0   3  10      139.59      138.53      3.56 o 
   1   3  10      494.98      499.19      9.93 o 
   2   3  10       30.02       25.59      2.65 o 
   3   3  10      876.07      868.52     13.31 o 
   4   3  10     1326.57     1271.27     18.68 o 
   5   3  10      292.93      286.04      7.38 o 
   6   3  10      193.93      186.34      5.16 o 
   7   3  10      792.38      813.49     12.99 o 
   8   3  10      620.62      590.74      9.17 o 
   9   3  10      777.20      754.34     11.07 o 
  10   3  10      230.70      226.83      6.01 o 
  11   3  10      257.25      265.10      6.58 o 
  12   3  10      662.94      663.08     12.81 o 
  13   3  10      359.86      356.57      9.48 o 
  14   3  10       11.16        5.66      5.07 o 
  15   3  10        4.05       11.75      4.44 o 
  -9   4  10      148.87      151.88     14.53 o 
  -8   4  10      108.01      106.58      9.63 o 
  -7   4  10      321.70      278.94      8.87 o 
  -6   4  10      305.63      307.30      6.22 o 
  -5   4  10      269.06      280.91      6.33 o 
  -4   4  10      134.00      136.04      3.61 o 
  -3   4  10       51.66       54.62      2.64 o 
  -2   4  10       43.04       53.29      2.59 o 
  -1   4  10      801.88      793.36      9.25 o 
   0   4  10       13.09       13.86      1.78 o 
   1   4  10        6.30       10.25      1.67 o 
   2   4  10       25.63       35.11      2.14 o 
   3   4  10        8.61        4.22      1.35 o 
   4   4  10       40.67       42.10      2.67 o 
   5   4  10      241.59      243.03      6.05 o 
   6   4  10        4.07        4.02      2.19 o 
   7   4  10       80.69       79.83      3.22 o 
   8   4  10     1073.72     1060.06     16.12 o 
   9   4  10      628.06      615.04     13.76 o 
  10   4  10      127.62      119.55      4.53 o 
  11   4  10      288.13      295.30     11.90 o 
  12   4  10      511.79      518.06      9.75 o 
  13   4  10      350.42      352.97      7.79 o 
  14   4  10       21.59       24.33      4.65 o 
  15   4  10       36.05       40.15      4.99 o 
  -9   5  10       36.78       54.03      7.87 o 
  -8   5  10       29.26       26.31      6.82 o 
  -7   5  10       37.88       38.71      5.14 o 
  -6   5  10       16.67       19.12      4.46 o 
  -5   5  10      830.91      821.28     12.69 o 
  -4   5  10      100.17      102.43      3.65 o 
  -3   5  10       68.56       75.85      2.85 o 
  -2   5  10      121.81      108.45      3.21 o 
  -1   5  10     1227.26     1198.19     13.96 o 
   0   5  10      250.42      246.15      4.25 o 
   1   5  10       94.00      103.95      3.73 o 
   2   5  10      182.49      169.68      3.72 o 
   3   5  10     1371.83     1320.70     15.55 o 
   4   5  10     1277.37     1239.54     13.62 o 
   5   5  10      947.90      911.86     16.18 o 
   6   5  10      707.80      673.96     11.25 o 
   7   5  10      481.55      463.54      8.72 o 
   8   5  10      484.00      471.40     10.71 o 
   9   5  10       30.60       29.65      3.10 o 
  10   5  10       41.82       44.81      3.56 o 
  11   5  10      546.37      522.47      9.89 o 
  12   5  10      471.98      499.35      9.75 o 
  13   5  10      101.84       98.28      4.51 o 
  14   5  10       46.88       50.93      5.21 o 
  15   5  10       18.97       17.29      6.72 o 
  -9   6  10        2.06       -1.40      6.52 o 
  -8   6  10      176.21      168.86     22.26 o 
  -7   6  10       28.60       31.62      4.35 o 
  -6   6  10      160.93      163.60      5.84 o 
  -5   6  10      189.10      194.79      5.22 o 
  -4   6  10       40.03       36.34      3.04 o 
  -3   6  10       40.78       37.00      3.46 o 
  -2   6  10      333.14      322.60      5.99 o 
  -1   6  10      247.57      238.46      4.37 o 
   0   6  10      652.45      650.90      9.55 o 
   1   6  10       12.49       17.85      1.97 o 
   2   6  10      174.82      167.62      3.80 o 
   3   6  10      743.28      717.50      8.80 o 
   4   6  10        6.17        5.32      1.78 o 
   5   6  10      251.13      235.61      7.50 o 
   6   6  10       16.22       14.67      2.42 o 
   7   6  10      731.85      692.13     14.36 o 
   8   6  10     1108.02     1085.43     22.70 o 
   9   6  10       25.98       28.10      4.74 o 
  10   6  10        0.81        1.40      3.42 o 
  11   6  10      406.05      399.35     10.12 o 
  12   6  10      249.67      262.91      9.21 o 
  13   6  10       88.47       82.22      4.53 o 
  14   6  10      285.81      330.58      7.88 o 
  15   6  10      408.00      473.29     12.11 o 
  -8   7  10        0.14       -4.92      4.92 o 
  -7   7  10       55.31       41.77      4.79 o 
  -6   7  10      162.60      166.50      7.09 o 
  -5   7  10      143.93      164.49      5.28 o 
  -4   7  10      279.81      281.36      6.62 o 
  -3   7  10      152.86      156.08      4.29 o 
  -2   7  10      551.79      564.73      8.28 o 
  -1   7  10      225.73      231.86      5.56 o 
   0   7  10       35.48       31.95      2.27 o 
   1   7  10      629.88      616.56      7.72 o 
   2   7  10      530.70      525.08      6.99 o 
   3   7  10      439.24      422.40      6.15 o 
   4   7  10      685.57      658.50      8.98 o 
   5   7  10      317.04      287.78      9.18 o 
   6   7  10     1580.33     1562.30     20.03 o 
   7   7  10      211.19      181.64      4.94 o 
   8   7  10      634.25      568.65     10.57 o 
   9   7  10       18.94       19.81      3.06 o 
  10   7  10        9.73        5.73      3.07 o 
  11   7  10      350.13      338.89     10.48 o 
  12   7  10      384.85      373.02      8.46 o 
  13   7  10      178.60      190.76      6.44 o 
  14   7  10       13.97       15.47      3.77 o 
  15   7  10      209.49      243.35     11.00 o 
  -8   8  10       29.18       29.60      8.36 o 
  -7   8  10       73.49       70.57      7.18 o 
  -6   8  10      193.34      190.23      7.72 o 
  -5   8  10      139.78      156.49      8.30 o 
  -4   8  10        3.19        1.32      3.04 o 
  -3   8  10      287.72      279.12      6.47 o 
  -2   8  10      284.57      277.43      5.67 o 
  -1   8  10       46.08       51.28      2.97 o 
   0   8  10       19.32       14.65      2.09 o 
   1   8  10       43.90       45.77      2.57 o 
   2   8  10      216.41      230.11      4.81 o 
   3   8  10       66.63       66.36      3.15 o 
   4   8  10      606.81      619.22     12.97 o 
   5   8  10       57.85       65.21      3.34 o 
   6   8  10      221.70      254.76      5.76 o 
   7   8  10        9.16        8.72      2.53 o 
   8   8  10      593.83      572.28      9.31 o 
   9   8  10      192.10      173.12      7.47 o 
  10   8  10        7.79       18.45      3.30 o 
  11   8  10       69.40       75.40      6.70 o 
  12   8  10      505.82      493.57     10.13 o 
  13   8  10      185.27      182.68      7.32 o 
  14   8  10       29.24       34.42      4.88 o 
  -8   9  10       22.24       15.70      6.08 o 
  -7   9  10       10.09        3.54      5.82 o 
  -6   9  10       89.63       79.71      6.49 o 
  -5   9  10       88.86       97.51      9.54 o 
  -4   9  10       16.13       18.76      3.81 o 
  -3   9  10       81.08       88.11      4.20 o 
  -2   9  10      212.46      216.71      5.14 o 
  -1   9  10      447.54      463.53      8.15 o 
   0   9  10       16.74       20.61      2.24 o 
   1   9  10      838.37      824.45     10.72 o 
   2   9  10      240.85      232.74      5.72 o 
   3   9  10       67.66       73.59      3.77 o 
   4   9  10        2.80        2.84      2.73 o 
   5   9  10      487.16      421.09      8.55 o 
   6   9  10       20.80       20.95      3.19 o 
   7   9  10      427.13      467.25      9.19 o 
   8   9  10      142.67      145.67      5.21 o 
   9   9  10       19.89       20.31      3.78 o 
  10   9  10       81.89       88.93      5.78 o 
  11   9  10      595.46      594.04     13.11 o 
  12   9  10      356.44      351.42      9.89 o 
  13   9  10       29.18       31.98      4.92 o 
  14   9  10      141.03      140.14      6.83 o 
  -7  10  10      107.98      118.21      7.59 o 
  -6  10  10      161.24      163.25      8.02 o 
  -5  10  10        5.80        8.42      4.97 o 
  -4  10  10       15.73       14.06      4.83 o 
  -3  10  10      111.47      105.00      5.26 o 
  -2  10  10      115.09      123.83     10.94 o 
  -1  10  10      146.58      142.70      5.21 o 
   0  10  10       16.69       20.60      2.62 o 
   1  10  10      666.02      642.56     10.29 o 
   2  10  10       20.27       20.71      3.55 o 
   3  10  10      309.00      297.47      8.07 o 
   4  10  10      119.56       98.22      4.33 o 
   5  10  10       38.36       37.01      3.43 o 
   6  10  10      669.34      607.55     11.08 o 
   7  10  10     3448.47     3234.98     43.81 o 
   8  10  10       34.01       26.65      3.51 o 
   9  10  10       28.88       22.18      3.67 o 
  10  10  10      248.77      226.58      7.02 o 
  11  10  10      573.16      565.35     12.98 o 
  12  10  10      306.08      332.55     13.78 o 
  13  10  10       48.85       45.57      5.43 o 
  14  10  10      115.21      119.64      6.74 o 
  -7  11  10      751.64      740.82     16.73 o 
  -6  11  10      188.49      209.09      8.93 o 
  -5  11  10      103.41       93.58      6.80 o 
  -4  11  10       52.34       46.99      5.76 o 
  -3  11  10      140.29      137.62      6.65 o 
  -2  11  10      847.87      846.99     19.62 o 
  -1  11  10      290.25      287.60     11.25 o 
   0  11  10        2.13        5.06      2.62 o 
   1  11  10      108.48      101.85      5.07 o 
   2  11  10      284.93      273.10      6.15 o 
   3  11  10      613.88      596.20     15.09 o 
   4  11  10        3.36        4.63      3.87 o 
   5  11  10       19.77       25.49      3.69 o 
   6  11  10      933.68      891.02     19.51 o 
   7  11  10      476.70      490.40     20.46 o 
   8  11  10        8.24        8.12      3.83 o 
   9  11  10       25.51       31.04      3.92 o 
  10  11  10      127.82      137.40      8.39 o 
  11  11  10      147.71      139.38      7.71 o 
  12  11  10      200.34      198.38      8.32 o 
  13  11  10        8.79        6.28      5.80 o 
  -6  12  10       85.67      112.11     12.06 o 
  -5  12  10      247.42      229.08      9.04 o 
  -4  12  10       64.15       73.91     13.18 o 
  -3  12  10       24.78       24.07      7.09 o 
  -2  12  10      544.82      538.41     11.01 o 
  -1  12  10      691.71      679.81     14.72 o 
   0  12  10      174.58      164.47      7.13 o 
   1  12  10        5.98        5.37      2.88 o 
   2  12  10      359.02      363.50      8.15 o 
   3  12  10      102.11      103.23      5.33 o 
   4  12  10       90.45       82.76      4.53 o 
   5  12  10       38.69       48.49      4.19 o 
   6  12  10      544.15      536.51     10.76 o 
   7  12  10      193.15      201.36      8.71 o 
   8  12  10        3.89       -2.39      3.70 o 
   9  12  10      178.09      159.07      6.07 o 
  10  12  10      205.90      210.05     12.10 o 
  11  12  10      295.22      303.21      8.40 o 
  12  12  10      115.55       99.68      6.54 o 
  13  12  10      128.07      147.54     10.10 o 
  -5  13  10      156.21      164.16      8.40 o 
  -4  13  10       10.62       13.37      5.70 o 
  -3  13  10       86.11       85.66      6.93 o 
  -2  13  10      416.63      409.94     14.64 o 
  -1  13  10      162.37      169.03      9.70 o 
   0  13  10        0.51       -0.35      4.65 o 
   1  13  10      164.64      164.17      7.30 o 
   2  13  10      114.60      110.19      4.92 o 
   3  13  10       60.34       64.91      4.55 o 
   4  13  10      104.23       99.03      5.15 o 
   5  13  10      230.03      216.66      7.03 o 
   6  13  10      200.54      227.06      7.29 o 
   7  13  10      146.35      147.80      5.99 o 
   8  13  10       15.21        8.03      4.83 o 
   9  13  10       36.30       33.00      4.52 o 
  10  13  10      679.75      703.06     13.86 o 
  11  13  10      308.29      309.64      8.91 o 
  12  13  10      306.41      334.76     11.05 o 
  -4  14  10        4.75        2.53      5.88 o 
  -3  14  10       32.89       41.03      6.12 o 
  -2  14  10      158.78      133.53      7.46 o 
  -1  14  10       14.84       11.36      4.88 o 
   0  14  10       18.36       11.87      5.13 o 
   1  14  10       18.25       14.01      8.29 o 
   2  14  10       41.60       49.78      4.61 o 
   3  14  10      144.05      141.57      5.26 o 
   4  14  10      114.65      108.09      5.46 o 
   5  14  10        8.22        5.94      4.10 o 
   6  14  10       41.99       41.46      4.79 o 
   7  14  10      132.65      150.64      6.30 o 
   8  14  10      185.83      204.42      7.34 o 
   9  14  10        4.40        1.91      4.20 o 
  10  14  10      178.56      161.76      6.82 o 
  11  14  10      158.59      178.86      9.80 o 
  -2  15  10      105.93       98.19      7.42 o 
  -1  15  10       19.93       16.91      5.60 o 
   0  15  10        8.70        3.16      5.37 o 
   1  15  10        4.76        3.19      5.00 o 
   2  15  10      205.49      223.04      7.51 o 
   3  15  10      150.24      167.39      7.57 o 
   4  15  10        1.22       -1.43      3.62 o 
   5  15  10      182.53      199.87      8.20 o 
   6  15  10      257.43      273.01      8.66 o 
   7  15  10       77.17       71.09      5.65 o 
   8  15  10        0.28        3.72      4.78 o 
   9  15  10      228.72      234.53     16.73 o 
   0  16  10        2.00       -4.14      5.39 o 
   1  16  10      183.75      191.88      9.11 o 
   2  16  10       67.96       64.80      8.20 o 
   3  16  10       31.00       28.57      7.98 o 
   4  16  10        5.23       -3.48      4.45 o 
   5  16  10        6.36        6.72      4.22 o 
   6  16  10      240.42      227.62      8.29 o 
   7  16  10      170.24      187.91      7.58 o 
   0  -6  11        1.19       -5.35      5.35 o 
   1  -6  11       21.69       23.05      7.37 o 
   2  -6  11        2.44       15.36      7.03 o 
   3  -6  11      256.75      239.78     12.00 o 
   4  -6  11        0.26       -3.27      6.34 o 
   5  -6  11        3.22        7.00      6.56 o 
   6  -6  11      148.95      176.80      9.89 o 
  -2  -5  11      352.81      363.82     13.19 o 
  -1  -5  11       48.92       42.87      5.98 o 
   0  -5  11        2.77        8.81      5.59 o 
   1  -5  11       48.45       55.17      6.02 o 
   2  -5  11      105.28      130.98     12.16 o 
   3  -5  11        3.69        7.26      6.03 o 
   4  -5  11       39.02       68.79      7.81 o 
   5  -5  11       13.73        7.51      6.11 o 
   6  -5  11       79.78       80.95     15.95 o 
   7  -5  11        8.01       -3.94      6.00 o 
   8  -5  11       26.35       28.22      6.02 o 
  -4  -4  11        7.15        9.89      7.13 o 
  -3  -4  11       64.20       70.60      6.55 o 
  -2  -4  11      107.69      107.75      7.26 o 
  -1  -4  11       38.50       43.76      5.92 o 
   0  -4  11        0.46        1.84      4.77 o 
   1  -4  11      256.53      249.66     10.99 o 
   2  -4  11       13.60       10.56      4.63 o 
   3  -4  11       17.86       17.37      4.92 o 
   4  -4  11      458.64      493.46     15.16 o 
   5  -4  11       12.24       18.13      6.02 o 
   6  -4  11      167.53      152.82     12.79 o 
   7  -4  11      103.48       92.02      7.36 o 
   8  -4  11       46.91       47.49      6.36 o 
   9  -4  11       80.11      103.23      7.37 o 
  10  -4  11       21.86       20.36      7.26 o 
  -5  -3  11       30.20       26.48      7.42 o 
  -4  -3  11       90.52       81.66      8.70 o 
  -3  -3  11       55.11       57.35      6.22 o 
  -2  -3  11      108.97      107.39      6.98 o 
  -1  -3  11      351.92      359.44     16.70 o 
   0  -3  11       23.41       22.45      5.06 o 
   1  -3  11      176.11      176.76     10.88 o 
   2  -3  11      279.84      262.59      8.96 o 
   3  -3  11      249.26      245.71      8.63 o 
   4  -3  11      137.21      117.71      7.64 o 
   5  -3  11      146.67      148.88      8.03 o 
   6  -3  11      265.00      222.66     10.02 o 
   7  -3  11      190.61      180.07      9.15 o 
   8  -3  11       89.88      103.56      7.03 o 
   9  -3  11      134.13      152.29      8.68 o 
  10  -3  11       15.64        9.45      4.24 o 
  11  -3  11       32.60       18.16      5.57 o 
  -6  -2  11       63.65       70.96     16.74 o 
  -5  -2  11      226.45      196.35     10.56 o 
  -4  -2  11        2.09        3.77      6.52 o 
  -3  -2  11       46.93       54.04      5.78 o 
  -2  -2  11       41.98       43.23      5.29 o 
  -1  -2  11       26.70       25.91      4.88 o 
   0  -2  11        9.52       10.41      4.43 o 
   1  -2  11       39.01       51.60      5.08 o 
   2  -2  11      106.90      118.23      6.05 o 
   3  -2  11      140.67      141.20      7.08 o 
   4  -2  11       44.11       34.41      5.69 o 
   5  -2  11       11.48        7.35      5.84 o 
   6  -2  11      176.44      189.63      9.63 o 
   7  -2  11      359.42      309.74     10.91 o 
   8  -2  11        0.98        2.53      3.83 o 
   9  -2  11      112.50      115.04      5.65 o 
  10  -2  11       33.34       31.81      5.12 o 
  11  -2  11      142.00      154.34      7.81 o 
  12  -2  11       47.21       49.69      6.02 o 
  -6  -1  11       36.70       36.62      7.23 o 
  -5  -1  11      150.41      164.54      7.65 o 
  -4  -1  11       42.31       41.48      5.32 o 
  -3  -1  11      661.34      681.96     12.51 o 
  -2  -1  11       34.79       34.75      4.24 o 
  -1  -1  11       12.01       12.00      3.52 o 
   0  -1  11      470.44      462.10      9.75 o 
   1  -1  11      234.64      227.94      7.53 o 
   2  -1  11      187.69      188.72      5.78 o 
   3  -1  11       35.62       33.31      6.63 o 
   4  -1  11      114.64      101.08      8.05 o 
   5  -1  11      267.59      231.98      9.35 o 
   6  -1  11       66.67       77.05      4.86 o 
   7  -1  11       16.91       18.90      3.87 o 
   8  -1  11       29.40       34.66      4.25 o 
   9  -1  11      175.88      167.04      6.73 o 
  10  -1  11      100.29      113.78      7.34 o 
  11  -1  11      167.61      174.02     10.11 o 
  12  -1  11        2.18       -0.65      5.02 o 
  13  -1  11        7.48       14.40      5.34 o 
  -7   0  11       89.70       98.31      8.48 o 
  -6   0  11       42.23       40.85      5.62 o 
  -5   0  11        2.12       -2.54      4.66 o 
  -4   0  11      503.18      504.74     12.32 o 
  -3   0  11        5.11        3.69      3.39 o 
  -2   0  11      348.63      343.96      8.07 o 
  -1   0  11        9.31        7.98      3.23 o 
   0   0  11      500.07      482.70      9.50 o 
   1   0  11      135.82      141.11      4.08 o 
   2   0  11      160.54      158.12      5.62 o 
   3   0  11        2.97       14.30      4.45 o 
   4   0  11       32.25       36.30      5.24 o 
   5   0  11      123.25      136.75      6.00 o 
   6   0  11      175.06      140.11      5.88 o 
   7   0  11        2.22        5.41      3.52 o 
   8   0  11       72.40       67.49      4.68 o 
   9   0  11       37.94       45.17      5.14 o 
  10   0  11      474.32      466.02     10.63 o 
  11   0  11      317.45      320.30      8.48 o 
  12   0  11       15.53       18.31      5.12 o 
  13   0  11       15.70       16.96      4.51 o 
  -7   1  11        2.29       10.15      6.43 o 
  -6   1  11       92.08       98.58      6.37 o 
  -5   1  11      127.86      123.18      6.54 o 
  -4   1  11       60.89       46.51      5.18 o 
  -3   1  11      240.63      231.80      5.65 o 
  -2   1  11       10.58       12.82      2.67 o 
  -1   1  11       26.56       27.39      4.70 o 
   0   1  11       52.47       51.47      3.04 o 
   1   1  11       84.97      105.72      4.77 o 
   2   1  11      811.70      803.40     14.57 o 
   3   1  11        0.67        1.58      4.24 o 
   4   1  11      252.81      230.28      8.90 o 
   5   1  11      314.65      297.21      8.26 o 
   6   1  11      487.60      449.89      8.99 o 
   7   1  11      165.94      143.34      6.06 o 
   8   1  11       65.44       67.45      3.91 o 
   9   1  11      110.04      125.18      4.79 o 
  10   1  11      317.96      317.75      7.34 o 
  11   1  11        2.75        0.53      3.01 o 
  12   1  11        1.82        2.90      2.83 o 
  13   1  11        2.60        2.38      4.07 o 
  14   1  11      139.13      141.55      6.62 o 
  -7   2  11      335.77      300.51     25.89 o 
  -6   2  11       32.63       24.84      5.08 o 
  -5   2  11       15.89       12.78      4.48 o 
  -4   2  11      225.92      221.24      6.57 o 
  -3   2  11      280.32      287.44      6.31 o 
  -2   2  11       96.13      107.42      4.11 o 
  -1   2  11       81.76       82.88      3.49 o 
   0   2  11      373.52      360.25      7.36 o 
   1   2  11      433.64      423.11      9.27 o 
   2   2  11      380.91      369.58      8.58 o 
   3   2  11       30.14       32.76      3.70 o 
   4   2  11       27.17       21.49      3.58 o 
   5   2  11       51.34       57.34      4.02 o 
   6   2  11      149.71      171.58      5.52 o 
   7   2  11      335.83      304.07     14.77 o 
   8   2  11      223.51      230.37      6.23 o 
   9   2  11      930.85      884.27     14.24 o 
  10   2  11      258.62      267.51      6.71 o 
  11   2  11        2.39        2.55      2.82 o 
  12   2  11       11.88       10.47      2.92 o 
  13   2  11      817.13      887.66     18.24 o 
  14   2  11      102.31      110.37      8.97 o 
  -8   3  11       97.50       92.85      7.92 o 
  -7   3  11      196.04      193.88      9.60 o 
  -6   3  11       43.82       41.99      6.58 o 
  -5   3  11      156.53      159.86      5.79 o 
  -4   3  11      438.79      415.98      8.71 o 
  -3   3  11      199.35      204.76      5.57 o 
  -2   3  11      285.67      287.23      7.02 o 
  -1   3  11      320.77      315.42      7.01 o 
   0   3  11      482.95      490.85     10.43 o 
   1   3  11      767.59      748.35     13.86 o 
   2   3  11       16.63       11.47      4.35 o 
   3   3  11       38.36       46.83      4.77 o 
   4   3  11      140.51      162.57      8.02 o 
   5   3  11      157.66      135.65      5.84 o 
   6   3  11        6.85        9.00      2.87 o 
   7   3  11      145.12      134.35      4.80 o 
   8   3  11      544.11      522.75      9.74 o 
   9   3  11      807.54      811.19     11.97 o 
  10   3  11      165.90      164.00      6.65 o 
  11   3  11       19.71       16.76      3.34 o 
  12   3  11       50.18       51.02      3.47 o 
  13   3  11      306.95      300.13     10.53 o 
  14   3  11      286.88      311.62      9.48 o 
  -8   4  11       14.57       31.89     11.05 o 
  -7   4  11        5.49        1.89      8.53 o 
  -6   4  11       35.76       41.98      6.22 o 
  -5   4  11       61.52       64.17      4.90 o 
  -4   4  11      229.16      226.40      6.62 o 
  -3   4  11      484.82      489.20      8.40 o 
  -2   4  11      290.57      302.84      5.83 o 
  -1   4  11       99.89       89.27      2.84 o 
   0   4  11      121.60      124.77      3.79 o 
   1   4  11     3443.01     3447.29     49.32 o 
   2   4  11      565.43      570.71     13.50 o 
   3   4  11       87.96       81.49      3.29 o 
   4   4  11      198.33      192.66      4.84 o 
   5   4  11     2638.09     2515.95     30.81 o 
   6   4  11      697.24      689.02     10.32 o 
   7   4  11       61.01       59.69      3.76 o 
   8   4  11      577.62      555.17      9.06 o 
   9   4  11     1173.55     1112.58     15.36 o 
  10   4  11      218.19      221.87      6.31 o 
  11   4  11       16.25       19.74      3.45 o 
  12   4  11       49.36       58.43      4.09 o 
  13   4  11      115.43      115.61      5.00 o 
  14   4  11      578.17      600.20     13.65 o 
  -8   5  11       53.39       51.47     12.00 o 
  -7   5  11       19.96       37.89      9.79 o 
  -6   5  11      139.58      146.51      8.34 o 
  -5   5  11       81.32       80.65      4.69 o 
  -4   5  11      327.51      325.58      7.09 o 
  -3   5  11       23.34       24.61      2.84 o 
  -2   5  11       16.05       23.53      2.69 o 
  -1   5  11      333.19      338.89      7.33 o 
   0   5  11        9.17        4.24      2.09 o 
   1   5  11     3364.69     3415.00     39.81 o 
   2   5  11      762.93      755.13      9.99 o 
   3   5  11       18.29       14.11      2.43 o 
   4   5  11      760.56      745.59     10.29 o 
   5   5  11       65.59       64.64      3.24 o 
   6   5  11      131.66      143.81      5.51 o 
   7   5  11      226.82      225.59      5.36 o 
   8   5  11       96.17       97.99      4.60 o 
   9   5  11        8.12        5.47      2.99 o 
  10   5  11      370.21      350.53     11.80 o 
  11   5  11       11.89        6.52      3.22 o 
  12   5  11       31.10       39.44      3.82 o 
  13   5  11      105.00      118.61      5.06 o 
  14   5  11      468.14      513.88     12.33 o 
  -8   6  11       50.86       59.36     11.68 o 
  -7   6  11       85.20      107.09     12.00 o 
  -6   6  11        4.10       10.20      4.63 o 
  -5   6  11      131.61      128.82      6.06 o 
  -4   6  11       23.79       31.19      3.45 o 
  -3   6  11       19.53       23.34      3.59 o 
  -2   6  11        0.54        2.62      2.71 o 
  -1   6  11       49.93       44.70      3.60 o 
   0   6  11      736.83      745.71     10.62 o 
   1   6  11       28.83       27.69      2.53 o 
   2   6  11      235.01      249.78      5.56 o 
   3   6  11       35.46       34.40      2.33 o 
   4   6  11       79.84       85.86      3.14 o 
   5   6  11        8.80        9.93      2.29 o 
   6   6  11     1660.43     1584.17     20.48 o 
   7   6  11        5.01        4.32      2.79 o 
   8   6  11      161.61      148.69      5.21 o 
   9   6  11      296.53      295.39      7.30 o 
  10   6  11      683.85      689.14     16.99 o 
  11   6  11       23.30       23.55      3.64 o 
  12   6  11      201.93      191.72      6.41 o 
  13   6  11      421.21      436.87      9.38 o 
  14   6  11      444.10      474.35     16.45 o 
  -7   7  11      108.99       96.96      7.95 o 
  -6   7  11        5.18        2.38      4.86 o 
  -5   7  11       27.46       24.38      5.15 o 
  -4   7  11       43.93       54.66      4.49 o 
  -3   7  11       19.62       22.40      3.87 o 
  -2   7  11        1.86        3.54      2.77 o 
  -1   7  11      346.67      340.51      7.59 o 
   0   7  11      222.65      216.22      5.28 o 
   1   7  11      191.06      202.89      6.08 o 
   2   7  11       78.14       83.19      5.65 o 
   3   7  11      292.82      271.15      6.93 o 
   4   7  11      221.56      211.21      5.84 o 
   5   7  11      772.20      793.20     11.70 o 
   6   7  11       52.64       40.74      3.04 o 
   7   7  11      221.89      211.49      5.36 o 
   8   7  11      124.28      124.64      4.73 o 
   9   7  11      675.29      692.12     16.32 o 
  10   7  11      329.93      336.76      7.98 o 
  11   7  11        0.83       -0.68      3.39 o 
  12   7  11      479.56      494.59     13.31 o 
  13   7  11      152.60      141.06      5.79 o 
  14   7  11       63.72       67.79      5.42 o 
  -7   8  11       12.59       11.53      5.93 o 
  -6   8  11       57.20       55.04      6.19 o 
  -5   8  11      139.67      132.47      6.94 o 
  -4   8  11      152.65      155.27      5.98 o 
  -3   8  11       12.60       12.55      3.90 o 
  -2   8  11       42.29       43.31      3.43 o 
  -1   8  11      118.14      125.53      4.87 o 
   0   8  11      723.87      713.75     10.44 o 
   1   8  11      336.08      339.31      6.50 o 
   2   8  11      431.04      407.74      9.00 o 
   3   8  11       14.85       23.67      2.94 o 
   4   8  11      596.21      539.67      9.90 o 
   5   8  11      399.71      373.24      7.99 o 
   6   8  11      143.63      174.20      7.93 o 
   7   8  11       41.92       34.75      3.50 o 
   8   8  11      818.28      760.76     12.97 o 
   9   8  11      414.59      423.80     10.62 o 
  10   8  11      123.16      123.86      7.24 o 
  11   8  11        8.96       10.64      3.96 o 
  12   8  11      111.63      105.96      6.96 o 
  13   8  11      802.95      857.69     17.35 o 
  14   8  11      128.50      127.35      6.58 o 
  -7   9  11        0.80       -0.19      5.83 o 
  -6   9  11       14.65       16.45      5.61 o 
  -5   9  11       55.48       59.98      9.60 o 
  -4   9  11      147.91      159.41      7.09 o 
  -3   9  11       85.13       91.16      5.14 o 
  -2   9  11        0.43        2.74      3.62 o 
  -1   9  11       43.50       39.56      3.79 o 
   0   9  11      503.83      521.98     11.43 o 
   1   9  11      207.44      197.45      5.07 o 
   2   9  11      392.10      391.21      8.16 o 
   3   9  11       43.05       44.57      3.46 o 
   4   9  11      282.16      268.67      6.80 o 
   5   9  11      878.77      800.74     13.30 o 
   6   9  11      737.19      677.07     11.97 o 
   7   9  11      863.41      848.37     14.11 o 
   8   9  11        5.90        6.03      3.27 o 
   9   9  11      956.43      927.64     15.33 o 
  10   9  11       49.98       43.56      6.69 o 
  11   9  11        2.04       -1.56      3.89 o 
  12   9  11      129.49      118.62      6.30 o 
  13   9  11      709.84      747.61     15.92 o 
  14   9  11       57.95       44.90      5.47 o 
  -6  10  11       65.60       62.87      9.53 o 
  -5  10  11      134.23      130.66      7.83 o 
  -4  10  11      112.77      121.52      6.92 o 
  -3  10  11      146.41      150.95      6.52 o 
  -2  10  11       39.45       25.26      4.38 o 
  -1  10  11       30.37       29.11      4.62 o 
   0  10  11       92.47      105.64      3.99 o 
   1  10  11      295.62      295.86      7.42 o 
   2  10  11      487.96      473.31      8.15 o 
   3  10  11      116.33      119.91      5.42 o 
   4  10  11      418.86      420.44      8.75 o 
   5  10  11      164.01      169.13      5.75 o 
   6  10  11        4.69        6.67      3.20 o 
   7  10  11      158.24      155.32      5.67 o 
   8  10  11       10.02        7.85      3.36 o 
   9  10  11      205.17      218.07      6.80 o 
  10  10  11        7.90        7.81      4.31 o 
  11  10  11       18.87       25.25      4.66 o 
  12  10  11      232.32      241.03     10.77 o 
  13  10  11      157.94      165.75      7.81 o 
  14  10  11      180.27      188.83     13.89 o 
  -6  11  11       87.52       72.62      7.21 o 
  -5  11  11       18.23       16.75      6.03 o 
  -4  11  11       43.58       46.54      6.25 o 
  -3  11  11       55.84       57.09      5.79 o 
  -2  11  11        0.72       -3.91      4.04 o 
  -1  11  11       57.86       55.05      5.50 o 
   0  11  11      596.58      602.38     11.37 o 
   1  11  11       44.92       48.57      3.29 o 
   2  11  11       18.13       21.97      3.01 o 
   3  11  11      506.20      478.95      9.76 o 
   4  11  11      275.29      286.08      7.44 o 
   5  11  11       88.72       74.15      4.41 o 
   6  11  11       50.69       59.90      5.49 o 
   7  11  11       37.99       36.65      4.51 o 
   8  11  11       99.35      111.95      5.20 o 
   9  11  11      241.68      225.42      8.29 o 
  10  11  11      126.12      125.83      6.15 o 
  11  11  11       88.19       89.88      6.33 o 
  12  11  11      270.31      276.87     11.92 o 
  13  11  11       38.39       38.12      5.65 o 
  -5  12  11      126.74      122.07      7.84 o 
  -4  12  11        1.99        7.16      5.80 o 
  -3  12  11       12.35       15.00      5.58 o 
  -2  12  11       96.87       89.84      5.47 o 
  -1  12  11      361.65      344.76     10.74 o 
   0  12  11       51.40       52.61      5.35 o 
   1  12  11       55.33       66.62      3.75 o 
   2  12  11        0.43       -1.61      2.97 o 
   3  12  11      114.43      124.47      5.27 o 
   4  12  11      105.46      111.92      5.11 o 
   5  12  11      446.28      413.80     11.07 o 
   6  12  11        4.71        6.84      3.74 o 
   7  12  11       54.52       46.29      4.45 o 
   8  12  11      123.77      124.03      5.52 o 
   9  12  11      210.01      214.56      7.27 o 
  10  12  11      114.31      138.27      6.00 o 
  11  12  11       84.10       97.73      5.67 o 
  12  12  11      376.30      444.01     12.59 o 
  -4  13  11      170.12      161.81      8.20 o 
  -3  13  11       31.14       25.80      5.81 o 
  -2  13  11      374.62      355.26     14.89 o 
  -1  13  11       87.45       72.93      6.26 o 
   0  13  11        5.12        2.13      5.60 o 
   1  13  11      174.18      177.95      6.26 o 
   2  13  11       66.17       67.67      3.90 o 
   3  13  11       49.58       56.05      3.95 o 
   4  13  11      376.01      350.63      9.57 o 
   5  13  11       42.64       44.40      4.47 o 
   6  13  11       80.87       78.77      5.13 o 
   7  13  11       16.92        9.25      4.11 o 
   8  13  11      107.59      100.05      5.52 o 
   9  13  11      124.34      136.42      6.34 o 
  10  13  11       67.52       80.43      5.63 o 
  11  13  11       65.83       74.21      5.45 o 
  -3  14  11       29.91       17.55      6.73 o 
  -2  14  11       81.42       90.29     11.68 o 
  -1  14  11       16.99       17.21      6.14 o 
   0  14  11       30.79       35.47      5.91 o 
   1  14  11       10.23       13.01      5.13 o 
   2  14  11       15.52       12.09      4.11 o 
   3  14  11      201.07      198.65      6.18 o 
   4  14  11      526.66      552.39     13.25 o 
   5  14  11       98.70      108.03      5.59 o 
   6  14  11       20.16       28.38      4.48 o 
   7  14  11      275.09      288.23      9.92 o 
   8  14  11      290.74      315.26      8.96 o 
   9  14  11       56.20       64.92      5.40 o 
  10  14  11        7.04       14.24      4.67 o 
  -1  15  11       96.22      102.02      7.34 o 
   0  15  11      121.13      128.58      7.60 o 
   1  15  11       17.63       31.10      6.28 o 
   2  15  11       33.55       33.27      4.92 o 
   3  15  11      240.02      252.22      9.16 o 
   4  15  11      137.56      151.69      5.77 o 
   5  15  11       86.94       92.69      5.82 o 
   6  15  11       11.29       15.46      4.76 o 
   7  15  11       54.91       56.25      5.41 o 
   8  15  11      110.36      104.16      7.88 o 
   9  15  11       26.44       36.96      5.27 o 
   1  16  11       24.23       21.56      6.48 o 
   2  16  11       42.08       43.05      7.64 o 
   3  16  11       50.49       47.92      5.30 o 
   4  16  11        5.33       -1.25      4.57 o 
   5  16  11        6.75        8.96      4.34 o 
   6  16  11        3.56       -0.09      4.83 o 
   1  -5  12        1.04       13.89     11.37 o 
   2  -5  12       38.30       40.13      7.42 o 
   3  -5  12       59.12       75.35      8.53 o 
   4  -5  12      122.33      115.95      9.35 o 
   5  -5  12      118.52      112.74     16.74 o 
   6  -5  12       10.58        8.53      9.47 o 
  -1  -4  12       44.33       62.79      6.73 o 
   0  -4  12        1.95        5.24      5.34 o 
   1  -4  12      183.00      177.71      9.44 o 
   2  -4  12        0.63        0.17      9.00 o 
   3  -4  12      115.96      120.28     21.47 o 
   4  -4  12      846.22      877.35     34.10 o 
   5  -4  12       74.46       62.55     12.47 o 
   6  -4  12       26.87       30.61      6.69 o 
   7  -4  12      197.45      208.30     19.42 o 
   8  -4  12      196.91      197.35     10.21 o 
  -3  -3  12        4.91        1.20     14.68 o 
  -2  -3  12       72.63       65.13      8.61 o 
  -1  -3  12       51.48       53.86      6.29 o 
   0  -3  12        3.94        5.54      5.92 o 
   1  -3  12       52.52       54.96      5.84 o 
   2  -3  12       92.81      102.54      6.59 o 
   3  -3  12      359.49      395.35     11.11 o 
   4  -3  12      378.39      362.69     14.21 o 
   5  -3  12       20.81       32.89      6.43 o 
   6  -3  12       49.57       68.69      7.23 o 
   7  -3  12       86.77      103.87      9.79 o 
   8  -3  12      384.47      389.81     13.50 o 
   9  -3  12      166.33      168.54      9.12 o 
  10  -3  12        0.04        4.42      7.58 o 
  -4  -2  12      104.47      101.36      9.79 o 
  -3  -2  12        2.29        1.70      6.74 o 
  -2  -2  12       22.29       17.57      5.27 o 
  -1  -2  12      159.74      162.79      7.80 o 
   0  -2  12       12.06       14.01      5.70 o 
   1  -2  12        2.52        7.77      4.80 o 
   2  -2  12       51.19       49.00      8.35 o 
   3  -2  12      261.86      239.14     10.81 o 
   4  -2  12      162.30      129.90      8.23 o 
   5  -2  12        4.63        0.26      6.47 o 
   6  -2  12       34.76       32.39      9.00 o 
   7  -2  12        4.65        4.58      5.36 o 
   8  -2  12       85.97       80.97      9.95 o 
   9  -2  12      356.33      345.08     12.05 o 
  10  -2  12       36.64       33.08      7.42 o 
  11  -2  12        2.71        2.09      5.02 o 
  -5  -1  12      119.28      129.42     10.24 o 
  -4  -1  12      165.69      153.47     18.31 o 
  -3  -1  12        0.51       -3.16      6.29 o 
  -2  -1  12        8.24       10.65      4.97 o 
  -1  -1  12       50.08       52.11      7.22 o 
   0  -1  12       84.92       74.14      5.94 o 
   1  -1  12        5.47        6.66      4.26 o 
   2  -1  12       96.47       93.45      5.82 o 
   3  -1  12      186.31      186.20     10.02 o 
   4  -1  12      181.23      155.21      9.95 o 
   5  -1  12       11.43       14.21      5.36 o 
   6  -1  12      337.82      326.61     16.10 o 
   7  -1  12       36.52       49.40      6.14 o 
   8  -1  12       35.08       42.00      8.37 o 
   9  -1  12      121.80      112.97      7.25 o 
  10  -1  12       24.62       27.02      5.58 o 
  11  -1  12      220.32      272.69     10.14 o 
  12  -1  12        3.81       14.84      7.89 o 
  -5   0  12       70.32       74.25      6.52 o 
  -4   0  12        1.15        0.16      4.81 o 
  -3   0  12        1.08        0.14      4.47 o 
  -2   0  12      247.51      261.77      8.89 o 
  -1   0  12        5.27        1.84      3.58 o 
   0   0  12       16.72       17.61      3.60 o 
   1   0  12       18.59       21.67      3.66 o 
   2   0  12       37.97       41.61      4.29 o 
   3   0  12       42.96       60.19      6.63 o 
   4   0  12       83.30       70.02     12.79 o 
   5   0  12       26.83       30.87      6.16 o 
   6   0  12       61.02       65.65      6.06 o 
   7   0  12      402.30      385.92     12.48 o 
   8   0  12      119.72       95.71      6.74 o 
   9   0  12        2.83       -2.01      3.73 o 
  10   0  12       47.15       50.15      8.03 o 
  11   0  12       77.92       70.61      5.13 o 
  12   0  12      204.55      197.05     19.26 o 
  -6   1  12      291.93      290.39     12.23 o 
  -5   1  12      139.82      129.86      7.23 o 
  -4   1  12        0.33       -2.84      4.68 o 
  -3   1  12        1.23        1.82      3.76 o 
  -2   1  12      311.53      312.08      9.05 o 
  -1   1  12      130.45      136.62      5.38 o 
   0   1  12       11.06       12.05      2.71 o 
   1   1  12        0.52       -2.79      2.79 o 
   2   1  12       82.38       85.68      4.65 o 
   3   1  12      838.32      771.93     14.33 o 
   4   1  12       60.09       63.16      5.89 o 
   5   1  12       56.13       56.48      7.74 o 
   6   1  12       58.07       74.51      6.47 o 
   7   1  12     1100.13     1054.00     36.16 o 
   8   1  12      201.03      213.65      7.38 o 
   9   1  12        5.69        5.42      4.01 o 
  10   1  12       47.98       48.31      4.80 o 
  11   1  12      146.47      158.88      6.62 o 
  12   1  12      694.45      753.80     13.14 o 
  13   1  12        2.50        5.34      4.49 o 
  -6   2  12      197.23      220.24     12.16 o 
  -5   2  12       24.42       32.61      5.43 o 
  -4   2  12       16.47       23.26      4.10 o 
  -3   2  12       16.00       21.07      3.69 o 
  -2   2  12      254.26      257.38      6.32 o 
  -1   2  12      550.08      549.78     10.11 o 
   0   2  12        0.83       -2.99      3.19 o 
   1   2  12       98.49       94.00      7.12 o 
   2   2  12      359.27      331.15      8.37 o 
   3   2  12      158.12      170.95      8.70 o 
   4   2  12      274.73      282.14     10.21 o 
   5   2  12      119.38      100.68     10.42 o 
   6   2  12      187.30      179.60     15.00 o 
   7   2  12      361.90      355.28      9.35 o 
   8   2  12      256.57      263.33      9.52 o 
   9   2  12      168.44      171.66      6.87 o 
  10   2  12       96.30      106.23      5.52 o 
  11   2  12       21.63       24.72      3.78 o 
  12   2  12      308.57      335.51      8.21 o 
  13   2  12        4.19        1.20      4.21 o 
  -6   3  12       28.81       22.87      6.43 o 
  -5   3  12       19.42       36.48      6.20 o 
  -4   3  12        9.08       11.86      3.80 o 
  -3   3  12        5.01        3.64      3.95 o 
  -2   3  12       24.70       26.94      3.60 o 
  -1   3  12        8.70        5.37      3.16 o 
   0   3  12     1458.52     1471.28     21.17 o 
   1   3  12      131.63      126.62     11.69 o 
   2   3  12      273.05      270.51     10.62 o 
   3   3  12      483.53      475.45     13.67 o 
   4   3  12     1216.43     1139.14     25.89 o 
   5   3  12       83.82       63.56      6.02 o 
   6   3  12      103.03      111.24      6.79 o 
   7   3  12      325.09      307.16     12.26 o 
   8   3  12      105.77      105.31      6.36 o 
   9   3  12       36.05       32.39      3.78 o 
  10   3  12        2.47        5.04      3.22 o 
  11   3  12       14.45       19.75      3.65 o 
  12   3  12       92.27       91.71      4.74 o 
  13   3  12       66.69       65.90      4.41 o 
  14   3  12        0.96        0.97      4.65 o 
  -7   4  12       29.07       49.26     11.68 o 
  -6   4  12        2.30        5.37      9.47 o 
  -5   4  12       41.47       29.08      5.00 o 
  -4   4  12       44.61       46.15      5.13 o 
  -3   4  12       12.01        9.92      4.02 o 
  -2   4  12       48.73       48.04      3.90 o 
  -1   4  12       29.27       28.44      3.51 o 
   0   4  12      118.23      127.92      4.52 o 
   1   4  12      373.19      352.03      7.75 o 
   2   4  12       20.00       17.30      2.89 o 
   3   4  12      132.63      132.84      5.61 o 
   4   4  12        4.24        9.74      3.32 o 
   5   4  12        0.75        1.77      3.27 o 
   6   4  12       36.28       48.50      3.50 o 
   7   4  12      441.46      420.43     10.21 o 
   8   4  12       27.48       33.18      3.50 o 
   9   4  12       19.58       15.89      3.51 o 
  10   4  12        5.92        4.63      3.40 o 
  11   4  12      239.46      257.77      7.04 o 
  12   4  12      132.77      126.30      5.61 o 
  13   4  12       33.77       35.37      4.79 o 
  14   4  12      196.27      205.49      8.28 o 
  -7   5  12      123.56      123.15     13.89 o 
  -6   5  12      112.72      110.84      9.63 o 
  -5   5  12        8.32       11.57      4.49 o 
  -4   5  12       23.17       18.09      3.90 o 
  -3   5  12       45.21       47.48      4.32 o 
  -2   5  12      774.68      760.62     15.54 o 
  -1   5  12       96.74      114.78      4.24 o 
   0   5  12     1360.61     1316.03     17.03 o 
   1   5  12      960.37      914.75     12.71 o 
   2   5  12      317.49      322.28      6.39 o 
   3   5  12        5.58        5.83      3.35 o 
   4   5  12      208.39      178.59      6.61 o 
   5   5  12       91.87       97.64      4.94 o 
   6   5  12      319.69      315.30      8.52 o 
   7   5  12      297.97      298.64      7.27 o 
   8   5  12      178.39      172.85      5.91 o 
   9   5  12        0.50       -0.09      3.19 o 
  10   5  12       26.87       29.43      3.79 o 
  11   5  12      363.25      364.46      8.48 o 
  12   5  12      130.05      127.36      5.42 o 
  13   5  12        8.31        6.43      3.66 o 
  14   5  12       51.22       58.77      7.42 o 
  -7   6  12       70.51       81.10      8.18 o 
  -6   6  12      192.17      196.98     25.10 o 
  -5   6  12       40.79       50.50      5.43 o 
  -4   6  12        1.50       -0.73      3.66 o 
  -3   6  12      280.25      279.74      7.73 o 
  -2   6  12      382.98      398.29      7.82 o 
  -1   6  12       38.04       40.85      3.43 o 
   0   6  12      836.36      827.17     13.63 o 
   1   6  12        9.38       12.88      2.61 o 
   2   6  12       12.48       12.38      2.57 o 
   3   6  12      721.59      727.64     12.25 o 
   4   6  12      166.21      175.08      5.77 o 
   5   6  12       31.10       26.59      3.36 o 
   6   6  12     1425.13     1330.51     23.17 o 
   7   6  12      632.89      651.07     13.53 o 
   8   6  12       11.93       10.88      3.76 o 
   9   6  12       16.58       19.12      3.62 o 
  10   6  12      160.39      157.77      7.70 o 
  11   6  12      555.46      562.63     13.29 o 
  12   6  12       31.41       31.63      4.77 o 
  13   6  12       62.84       71.29      5.71 o 
  14   6  12       96.40      108.33      6.48 o 
  -6   7  12       90.23      102.42      6.75 o 
  -5   7  12       87.90       92.60      6.29 o 
  -4   7  12       19.19       11.84      4.17 o 
  -3   7  12       95.15       96.77      5.22 o 
  -2   7  12        9.63        9.06      3.88 o 
  -1   7  12      847.15      866.97     14.28 o 
   0   7  12       29.34       30.24      4.31 o 
   1   7  12       63.29       57.13      3.19 o 
   2   7  12     1533.80     1518.93     22.03 o 
   3   7  12       60.55       66.53      3.87 o 
   4   7  12       54.77       58.77      3.85 o 
   5   7  12      260.74      250.62     10.68 o 
   6   7  12     1420.49     1399.04     20.87 o 
   7   7  12       70.61       80.21      7.74 o 
   8   7  12       10.80        6.43      3.64 o 
   9   7  12       61.20       64.28      7.18 o 
  10   7  12      258.04      243.61      8.52 o 
  11   7  12      200.32      201.26      7.75 o 
  12   7  12       28.23       36.96      4.95 o 
  13   7  12       13.74       12.79      4.55 o 
  14   7  12      134.24      134.53      6.65 o 
  -6   8  12        8.36       13.20      5.56 o 
  -5   8  12       36.03       51.65      6.07 o 
  -4   8  12        0.87       -4.82      5.01 o 
  -3   8  12       20.53       21.09      4.20 o 
  -2   8  12      393.52      398.57     12.15 o 
  -1   8  12       33.06       31.80      3.85 o 
   0   8  12       75.38       80.92      4.47 o 
   1   8  12      242.58      235.80      5.56 o 
   2   8  12      286.02      289.60      6.26 o 
   3   8  12       16.50       18.88      3.95 o 
   4   8  12      435.42      405.73      9.43 o 
   5   8  12      390.21      386.74     11.71 o 
   6   8  12      517.56      525.51     10.30 o 
   7   8  12       55.18       47.75      3.93 o 
   8   8  12      128.41      125.20      5.94 o 
   9   8  12       80.69       79.66      5.35 o 
  10   8  12      111.82      103.89      6.05 o 
  11   8  12       44.80       51.25      5.03 o 
  12   8  12      336.25      375.46     10.49 o 
  13   8  12       19.91       20.23      4.99 o 
  14   8  12      144.89      161.90      7.28 o 
  -6   9  12      114.43      108.60      7.18 o 
  -5   9  12       19.24       31.31      6.00 o 
  -4   9  12       17.10       17.37      5.43 o 
  -3   9  12      217.65      205.98      7.23 o 
  -2   9  12      275.87      282.97      7.94 o 
  -1   9  12       32.13       29.70      4.97 o 
   0   9  12        3.84       -2.02      3.30 o 
   1   9  12      529.66      529.24      8.76 o 
   2   9  12      211.60      217.31      7.65 o 
   3   9  12      102.67      108.90      4.71 o 
   4   9  12      140.51      116.93      5.06 o 
   5   9  12      201.81      199.10      8.98 o 
   6   9  12       79.62       86.22      4.51 o 
   7   9  12      177.74      172.16      7.52 o 
   8   9  12      435.72      424.31      9.18 o 
   9   9  12      982.01      990.75     18.99 o 
  10   9  12      180.33      183.26      7.44 o 
  11   9  12       45.78       40.05      4.83 o 
  12   9  12        1.32        1.74      4.25 o 
  13   9  12      132.20      151.13      7.17 o 
  14   9  12        4.30        4.10      7.58 o 
  -5  10  12        2.15       13.88      5.99 o 
  -4  10  12       11.60        8.84      5.69 o 
  -3  10  12       83.93       66.05      5.28 o 
  -2  10  12      133.84      136.76      8.48 o 
  -1  10  12      138.95      151.09      8.52 o 
   0  10  12      138.18      123.02      5.40 o 
   1  10  12      225.97      212.97      5.58 o 
   2  10  12      777.50      740.46     11.26 o 
   3  10  12       58.19       53.61      4.03 o 
   4  10  12      125.64      102.78      4.69 o 
   5  10  12       54.70       45.03      3.96 o 
   6  10  12      478.25      457.16     10.73 o 
   7  10  12      647.49      654.82     12.10 o 
   8  10  12       14.09       16.20      3.86 o 
   9  10  12      180.44      170.04      6.70 o 
  10  10  12      154.09      152.24      6.89 o 
  11  10  12      149.13      162.17      7.23 o 
  12  10  12       16.65       28.50      5.33 o 
  13  10  12        1.05        1.57      4.96 o 
  -5  11  12        3.08        3.93      5.94 o 
  -4  11  12       30.66       23.84      5.87 o 
  -3  11  12       92.62       84.91      6.53 o 
  -2  11  12       30.12       24.08      4.71 o 
  -1  11  12        3.45        0.89      4.68 o 
   0  11  12       45.28       47.68      5.37 o 
   1  11  12       64.22       73.03      4.68 o 
   2  11  12      131.70      131.37      4.65 o 
   3  11  12        6.55        6.81      3.39 o 
   4  11  12        4.62        4.52      3.58 o 
   5  11  12       25.28       32.10      4.00 o 
   6  11  12      573.41      565.99     19.51 o 
   7  11  12      429.53      427.82     10.89 o 
   8  11  12       10.08       15.87      4.28 o 
   9  11  12        8.93        7.25      5.60 o 
  10  11  12      372.33      411.19      9.62 o 
  11  11  12      147.41      152.40      9.33 o 
  12  11  12        9.53       13.16      5.25 o 
  13  11  12       44.35       51.67      6.06 o 
  -4  12  12       20.38       16.98      6.18 o 
  -3  12  12        9.57        8.43      5.74 o 
  -2  12  12        1.58       -0.13      5.33 o 
  -1  12  12       12.03        4.95      5.90 o 
   0  12  12       47.11       43.76      5.84 o 
   1  12  12       85.95       93.35      6.51 o 
   2  12  12      155.52      151.81      7.08 o 
   3  12  12       52.67       55.60      3.88 o 
   4  12  12       38.86       35.32      4.18 o 
   5  12  12     1056.36     1052.07     17.28 o 
   6  12  12      101.14       98.63      5.24 o 
   7  12  12      407.79      443.22     10.08 o 
   8  12  12       33.69       31.21      4.35 o 
   9  12  12      122.23      120.50      7.98 o 
  10  12  12      462.32      486.82     10.87 o 
  11  12  12      309.65      344.89     10.93 o 
  12  12  12        0.83       -3.80      4.72 o 
  -3  13  12        9.43        5.74      5.75 o 
  -2  13  12       38.01       38.10      6.23 o 
  -1  13  12        5.86        7.43      5.83 o 
   0  13  12        1.18        0.75      5.37 o 
   1  13  12      532.20      524.26     13.39 o 
   2  13  12        2.87        4.37      3.34 o 
   3  13  12        6.41        8.39      3.68 o 
   4  13  12       49.40       46.52      5.15 o 
   5  13  12      188.75      199.26      8.53 o 
   6  13  12      179.89      214.48      8.89 o 
   7  13  12      566.44      549.08     16.90 o 
   8  13  12       85.84       86.53      5.52 o 
   9  13  12       94.22       92.87      5.63 o 
  10  13  12      262.67      279.33      8.52 o 
  11  13  12        3.08        3.67      4.40 o 
  -2  14  12      133.42      155.78      8.70 o 
  -1  14  12       67.27       74.19      6.96 o 
   0  14  12       41.42       38.63      5.95 o 
   1  14  12       53.81       55.09      6.39 o 
   2  14  12        3.00       -2.43      4.99 o 
   3  14  12        0.42        4.34      3.60 o 
   4  14  12        1.06        0.16      4.74 o 
   5  14  12        3.39        0.58      4.07 o 
   6  14  12      275.42      282.51      8.66 o 
   7  14  12        2.45        6.82      6.61 o 
   8  14  12       29.23       45.43      5.93 o 
   9  14  12      122.84      129.36      6.44 o 
  10  14  12       92.44       94.16      7.49 o 
   0  15  12       93.53       86.61      9.12 o 
   1  15  12       51.02       52.55      6.60 o 
   2  15  12       19.80       15.06      5.90 o 
   3  15  12      195.54      203.60      7.31 o 
   4  15  12       64.66       68.68      5.49 o 
   5  15  12       21.01       16.86      6.65 o 
   6  15  12       13.36        5.27      4.57 o 
   7  15  12        1.55        1.81      4.49 o 
   8  15  12      108.60      122.07      6.53 o 
   3  16  12        0.18       -0.19      6.05 o 
   4  16  12       28.60       24.82      5.14 o 
   5  16  12       74.24       96.47      7.34 o 
   0  -3  13       82.14       91.66      9.25 o 
   1  -3  13      138.19      134.97      8.00 o 
   2  -3  13      162.94      164.18     24.47 o 
   3  -3  13       20.49       23.89      6.79 o 
   4  -3  13      178.82      179.97     13.10 o 
   5  -3  13        3.04        6.26      6.69 o 
   6  -3  13      124.88      109.59     14.37 o 
   7  -3  13       40.50       36.46      7.01 o 
  -2  -2  13        0.72        6.63      7.01 o 
  -1  -2  13        1.73       -0.82      5.52 o 
   0  -2  13       20.64       29.10      9.91 o 
   1  -2  13        4.45        2.39      5.33 o 
   2  -2  13       60.82       80.61      8.18 o 
   3  -2  13       37.16       34.74      7.03 o 
   4  -2  13      130.22      141.15      9.26 o 
   5  -2  13       61.26       69.90     10.26 o 
   6  -2  13       31.61       21.91      9.00 o 
   7  -2  13       79.62       71.39      7.48 o 
   8  -2  13       36.74       27.12      6.20 o 
   9  -2  13      313.35      324.31     17.68 o 
  -3  -1  13      153.93      158.60     10.79 o 
  -2  -1  13       15.96       12.59      5.65 o 
  -1  -1  13       52.29       46.55     10.08 o 
   0  -1  13      108.57      116.40      7.39 o 
   1  -1  13      194.40      204.23      8.66 o 
   2  -1  13       83.40       83.56     11.05 o 
   3  -1  13      379.97      383.29     13.94 o 
   4  -1  13        3.01        0.70      5.91 o 
   5  -1  13      191.99      201.58     10.02 o 
   6  -1  13      188.84      186.19     10.05 o 
   7  -1  13       27.63       29.97      6.36 o 
   8  -1  13      282.03      271.39     17.05 o 
   9  -1  13      310.21      303.94     11.68 o 
  10  -1  13        5.70       -1.42      5.84 o 
  -4   0  13      207.24      215.89     11.72 o 
  -3   0  13       92.63      115.33      9.22 o 
  -2   0  13       11.77        8.38      5.13 o 
  -1   0  13       12.49       13.23      5.06 o 
   0   0  13      323.51      307.60     12.66 o 
   1   0  13      245.75      264.09     11.83 o 
   2   0  13       51.36       43.50      6.52 o 
   3   0  13        2.45        3.88      5.69 o 
   4   0  13       49.92       41.39      6.48 o 
   5   0  13      359.13      345.78     26.68 o 
   6   0  13      118.66      105.38      7.58 o 
   7   0  13       17.25       16.91      5.44 o 
   8   0  13      105.08       88.17      7.13 o 
   9   0  13      392.51      419.23     13.60 o 
  10   0  13       83.10       89.41      7.13 o 
  11   0  13       11.25        6.63     10.10 o 
  -4   1  13        2.15        4.33      5.29 o 
  -3   1  13       36.78       48.67      5.57 o 
  -2   1  13      238.64      229.07      7.48 o 
  -1   1  13       38.43       45.55      5.01 o 
   0   1  13      601.73      584.32     13.09 o 
   1   1  13      249.14      244.55      8.37 o 
   2   1  13       41.79       43.12      6.29 o 
   3   1  13       13.43        3.32      5.36 o 
   4   1  13      464.10      430.67     21.00 o 
   5   1  13       93.93       91.91     11.21 o 
   6   1  13        1.48        3.51      5.24 o 
   7   1  13        2.09        1.62      4.67 o 
   8   1  13       48.27       58.67      6.20 o 
   9   1  13      142.15      122.89      7.81 o 
  10   1  13       45.24       36.06      6.63 o 
  11   1  13        3.02        8.98      5.24 o 
  12   1  13       14.90       11.15      4.53 o 
  -5   2  13        5.76        4.11      5.55 o 
  -4   2  13       59.01       56.72      6.39 o 
  -3   2  13       57.91       65.75      6.05 o 
  -2   2  13        3.78        2.93      4.26 o 
  -1   2  13       25.89       28.43      5.29 o 
   0   2  13       31.81       33.25      4.93 o 
   1   2  13       54.00       65.34      4.03 o 
   2   2  13       72.16       67.50      4.53 o 
   3   2  13      101.38      105.12     10.12 o 
   4   2  13      184.58      182.92     11.21 o 
   5   2  13      157.11      140.53      7.87 o 
   6   2  13       49.31       47.23      6.24 o 
   7   2  13      176.56      162.92     12.31 o 
   8   2  13      165.60      188.71      9.47 o 
   9   2  13      292.10      277.87     11.04 o 
  10   2  13       70.62       61.89      6.36 o 
  11   2  13        4.51        5.20      4.35 o 
  12   2  13      113.66      124.98      6.32 o 
  -5   3  13       17.33       21.47      9.47 o 
  -4   3  13      171.30      159.44     22.58 o 
  -3   3  13        1.91       -3.69      4.56 o 
  -2   3  13       84.51       79.05      4.66 o 
  -1   3  13       80.58       77.82      4.40 o 
   0   3  13        4.38        5.73      3.30 o 
   1   3  13       21.26       27.32      4.28 o 
   2   3  13        1.50        3.43      3.43 o 
   3   3  13      184.36      185.60      7.06 o 
   4   3  13      199.45      195.00      9.12 o 
   5   3  13       49.69       56.48     17.21 o 
   6   3  13        4.63        0.79      4.57 o 
   7   3  13       77.56       74.65      7.10 o 
   8   3  13      175.67      175.28      9.02 o 
   9   3  13      299.19      279.22      8.79 o 
  10   3  13      492.37      486.64     11.96 o 
  11   3  13       58.60       70.59      5.55 o 
  12   3  13      486.74      510.25     12.28 o 
  13   3  13      224.37      223.02      8.08 o 
  -5   4  13      173.33      177.96      8.88 o 
  -4   4  13      502.72      496.72     13.54 o 
  -3   4  13      253.63      262.15     12.15 o 
  -2   4  13      138.50      118.38      5.98 o 
  -1   4  13      328.90      333.32      8.08 o 
   0   4  13      204.96      209.12      6.44 o 
   1   4  13        3.44        4.36      2.96 o 
   2   4  13       49.14       62.80      4.01 o 
   3   4  13       52.77       55.93      4.51 o 
   4   4  13      614.55      596.00     12.74 o 
   5   4  13      126.53      124.88      5.76 o 
   6   4  13        8.20        7.54      3.75 o 
   7   4  13       39.96       38.27      5.49 o 
   8   4  13      264.76      262.42      8.56 o 
   9   4  13      437.53      457.61     11.30 o 
  10   4  13      592.86      629.04     13.77 o 
  11   4  13      402.59      422.46     11.02 o 
  12   4  13      271.29      275.81      8.96 o 
  13   4  13       94.63       89.36      6.04 o 
  -5   5  13       60.81       65.16      8.68 o 
  -4   5  13      199.12      202.33      9.75 o 
  -3   5  13       30.77       40.47      4.56 o 
  -2   5  13       21.40       25.48      4.38 o 
  -1   5  13       13.58        6.35      3.26 o 
   0   5  13       41.68       50.99      4.13 o 
   1   5  13      153.43      164.15      5.25 o 
   2   5  13       67.70       69.90      3.89 o 
   3   5  13        9.88       13.38      5.98 o 
   4   5  13      219.54      214.03      7.48 o 
   5   5  13      137.94      139.20      6.94 o 
   6   5  13      134.83      108.07      6.16 o 
   7   5  13        3.67        2.94      3.75 o 
   8   5  13      266.48      261.94      8.37 o 
   9   5  13      354.08      352.11      9.69 o 
  10   5  13       57.39       56.12      5.15 o 
  11   5  13      245.17      257.96      8.67 o 
  12   5  13       57.69       65.44      5.60 o 
  13   5  13      604.51      634.00     14.25 o 
  -5   6  13      167.48      174.33      9.44 o 
  -4   6  13        8.94       16.96      4.51 o 
  -3   6  13       92.08       80.09      6.02 o 
  -2   6  13       42.21       36.70      4.67 o 
  -1   6  13       22.77       24.24      3.58 o 
   0   6  13       18.47       28.56      3.88 o 
   1   6  13      549.24      549.66     10.51 o 
   2   6  13       51.95       48.29      3.36 o 
   3   6  13      216.43      209.70      6.45 o 
   4   6  13      399.48      392.56     13.56 o 
   5   6  13      113.68      114.01      5.49 o 
   6   6  13       57.20       54.07      4.83 o 
   7   6  13      142.61      131.38      6.02 o 
   8   6  13      432.64      417.84     17.36 o 
   9   6  13      152.83      173.26      8.98 o 
  10   6  13        8.71        6.81      4.19 o 
  11   6  13        3.10        0.05      4.28 o 
  12   6  13      305.65      305.78      9.52 o 
  13   6  13      316.04      314.40      9.94 o 
  -5   7  13       66.57       78.56      6.39 o 
  -4   7  13       69.19       71.62      6.16 o 
  -3   7  13      175.28      188.28      9.89 o 
  -2   7  13        2.41        5.49      3.79 o 
  -1   7  13     1355.17     1367.84     18.48 o 
   0   7  13       51.04       58.29      4.54 o 
   1   7  13      330.44      335.09      8.24 o 
   2   7  13      141.65      135.59      5.03 o 
   3   7  13      367.88      381.60      8.46 o 
   4   7  13       45.62       46.43      3.95 o 
   5   7  13      118.05      122.56      5.03 o 
   6   7  13        6.51        6.06      4.48 o 
   7   7  13       63.46       69.20      4.92 o 
   8   7  13      162.08      161.72     13.11 o 
   9   7  13       18.33       11.36      4.11 o 
  10   7  13        1.04       -4.07      4.07 o 
  11   7  13        4.97        1.56      4.62 o 
  12   7  13       64.06       64.67      5.87 o 
  13   7  13       20.66       26.92      5.15 o 
  -5   8  13      159.13      161.92      7.89 o 
  -4   8  13       92.68      107.07      6.71 o 
  -3   8  13       11.66       16.42      4.33 o 
  -2   8  13      884.05      849.37     15.01 o 
  -1   8  13        3.78        7.49      3.96 o 
   0   8  13        3.40       -3.54      3.54 o 
   1   8  13      162.42      175.29      6.18 o 
   2   8  13       41.94       41.10      3.30 o 
   3   8  13        4.01        6.08      3.32 o 
   4   8  13      544.41      542.68     14.08 o 
   5   8  13        8.59       14.54      3.45 o 
   6   8  13        0.57       -1.11      3.38 o 
   7   8  13       60.01       68.51      4.40 o 
   8   8  13      302.69      302.97      9.30 o 
   9   8  13      215.14      215.09     11.45 o 
  10   8  13        9.53        5.66      7.30 o 
  11   8  13      268.81      318.83      9.83 o 
  12   8  13      253.52      277.57      9.59 o 
  13   8  13       93.62       88.78      6.35 o 
  -5   9  13       39.77       35.12      6.36 o 
  -4   9  13       65.75       70.69      6.55 o 
  -3   9  13       47.07       42.24      5.19 o 
  -2   9  13       55.97       45.97      5.03 o 
  -1   9  13       69.75       62.84      5.07 o 
   0   9  13     1119.75     1152.70     20.78 o 
   1   9  13       67.76       61.11      4.64 o 
   2   9  13        1.23        1.63      2.82 o 
   3   9  13      150.15      157.63      5.68 o 
   4   9  13      364.07      345.14      8.14 o 
   5   9  13        1.62        3.37      3.33 o 
   6   9  13        0.58       -3.26      3.26 o 
   7   9  13      174.73      180.89      6.31 o 
   8   9  13      268.58      291.29      8.01 o 
   9   9  13      112.72      120.38      6.38 o 
  10   9  13        7.68        7.38      4.37 o 
  11   9  13        4.94        4.05      4.55 o 
  12   9  13      293.21      304.21      9.81 o 
  13   9  13      186.18      180.54      7.97 o 
  -4  10  13        2.39        4.27      6.06 o 
  -3  10  13       87.05       83.08      7.14 o 
  -2  10  13        1.48       -3.37      4.37 o 
  -1  10  13       58.33       59.40      5.79 o 
   0  10  13        1.75        5.68      4.76 o 
   1  10  13       14.74       12.26      4.38 o 
   2  10  13        4.76       -0.65      3.75 o 
   3  10  13      110.95      122.85      5.16 o 
   4  10  13       49.47       67.85      4.47 o 
   5  10  13        1.33        2.03      3.50 o 
   6  10  13      293.42      292.87      7.92 o 
   7  10  13       29.98       36.59      4.23 o 
   8  10  13      126.93      141.01      5.90 o 
   9  10  13       49.44       55.93      4.68 o 
  10  10  13       36.31       40.16      5.08 o 
  11  10  13       39.87       50.62      5.59 o 
  12  10  13      679.94      715.10     15.79 o 
  13  10  13      289.24      315.85     12.00 o 
  -4  11  13        8.36       13.79     12.45 o 
  -3  11  13        4.63       -1.47      5.75 o 
  -2  11  13      276.61      287.12      8.90 o 
  -1  11  13      166.36      188.48      7.13 o 
   0  11  13        3.61        5.30      5.01 o 
   1  11  13       20.18       12.09      4.09 o 
   2  11  13       25.91       31.66      4.45 o 
   3  11  13       78.19       75.39      5.04 o 
   4  11  13      158.50      165.10      9.21 o 
   5  11  13        7.41        5.41      3.66 o 
   6  11  13        1.10       -1.89      3.74 o 
   7  11  13      731.98      695.50     13.01 o 
   8  11  13       64.62       69.24      4.89 o 
   9  11  13       85.04       95.22      5.44 o 
  10  11  13        1.25       -4.44      4.62 o 
  11  11  13      215.80      210.63      8.66 o 
  12  11  13       69.42       54.00      5.87 o 
  -3  12  13        1.73        3.07      5.76 o 
  -2  12  13       47.31       47.31      6.40 o 
  -1  12  13      330.31      326.05      9.31 o 
   0  12  13      108.14      118.69      8.03 o 
   1  12  13        2.90        1.39      5.06 o 
   2  12  13        1.70        0.52      3.93 o 
   3  12  13      185.52      173.54      6.42 o 
   4  12  13        3.71       -1.00      3.54 o 
   5  12  13       43.90       63.01      4.85 o 
   6  12  13       19.72       23.61      4.15 o 
   7  12  13     1029.35     1028.04     17.32 o 
   8  12  13       71.66       68.43      5.17 o 
   9  12  13        3.39        5.37      4.26 o 
  10  12  13      194.41      212.70     10.13 o 
  11  12  13      262.84      274.65     10.14 o 
  -2  13  13      261.07      262.30     13.89 o 
  -1  13  13      199.13      194.31     11.88 o 
   0  13  13       17.70       14.90      5.68 o 
   1  13  13       63.84       62.05      6.50 o 
   2  13  13       46.00       44.64      5.84 o 
   3  13  13       12.62       12.05      3.64 o 
   4  13  13       43.31       38.07      4.57 o 
   5  13  13        7.20       -0.62      3.86 o 
   6  13  13      390.69      395.47      9.79 o 
   7  13  13      127.69      124.01      6.06 o 
   8  13  13       65.46       69.50      5.31 o 
   9  13  13        2.53        6.94      4.53 o 
  10  13  13        5.66       -0.20      4.35 o 
  11  13  13       40.56       31.89     11.05 o 
  -1  14  13       64.75       72.43      7.20 o 
   0  14  13      126.81      127.10      7.72 o 
   1  14  13       11.49        3.70      5.85 o 
   2  14  13       80.75       83.79      7.14 o 
   3  14  13      302.52      314.15     11.13 o 
   4  14  13      118.68      117.14      5.27 o 
   5  14  13       68.37       66.44      8.11 o 
   6  14  13      241.27      266.59     10.23 o 
   7  14  13       18.75       13.99      4.71 o 
   8  14  13      307.92      330.34      9.38 o 
   9  14  13       10.35       21.11      4.96 o 
   1  15  13       10.12       11.04      8.13 o 
   2  15  13       45.26       50.87      6.83 o 
   3  15  13      130.47      144.49      8.45 o 
   4  15  13       62.54       84.32      6.79 o 
   5  15  13       19.16       17.60      4.72 o 
   6  15  13       65.22       74.44      5.80 o 
   7  15  13       28.27       39.67      5.26 o 
   2  -2  14        1.87       -6.69      6.69 o 
   3  -2  14       31.99       35.63      7.89 o 
   4  -2  14      160.05      133.87     16.42 o 
   5  -2  14      163.46      156.61     10.14 o 
   6  -2  14        2.41        9.63      6.92 o 
   0  -1  14       68.65       78.72     16.42 o 
   1  -1  14       13.79       18.83      7.55 o 
   2  -1  14       72.15       79.47      8.41 o 
   3  -1  14       54.43       67.24      8.35 o 
   4  -1  14      159.97      187.84     14.37 o 
   5  -1  14      100.26      109.25     13.74 o 
   6  -1  14       54.33       56.52      8.68 o 
   7  -1  14      106.60       89.96      7.95 o 
   8  -1  14       31.16       49.41      9.79 o 
  -2   0  14        3.02        8.84     10.74 o 
  -1   0  14        6.96        5.81      7.13 o 
   0   0  14        1.99       -3.58      6.45 o 
   1   0  14       18.45       22.02     13.42 o 
   2   0  14      105.95      106.27      8.70 o 
   3   0  14       63.02       66.63     17.05 o 
   4   0  14        3.41        4.80      5.89 o 
   5   0  14       36.25       29.22      6.69 o 
   6   0  14       41.96       34.51      6.91 o 
   7   0  14       11.54       10.65      6.24 o 
   8   0  14        2.48        2.38      5.75 o 
   9   0  14      265.86      297.92     14.21 o 
  10   0  14      320.72      381.13     19.58 o 
  -2   1  14       22.51       29.68     11.68 o 
  -1   1  14        0.98       -3.98      7.74 o 
   0   1  14        1.68       -5.08      7.89 o 
   1   1  14      191.69      175.50      9.76 o 
   2   1  14      120.30      127.32     12.00 o 
   3   1  14       17.41       24.16      8.68 o 
   4   1  14       23.81       19.85      5.98 o 
   5   1  14        5.36        5.39      6.02 o 
   6   1  14      171.75      173.25     13.10 o 
   7   1  14       21.16       20.24      6.20 o 
   8   1  14       22.46       19.67      8.53 o 
   9   1  14        7.64        5.37      5.81 o 
  10   1  14      346.86      375.68     16.26 o 
  11   1  14        4.51        6.00      8.21 o 
  -3   2  14      141.15      132.47      9.70 o 
  -2   2  14       49.69       55.58      7.13 o 
  -1   2  14       83.93       71.74      5.84 o 
   0   2  14       60.47       53.73      5.78 o 
   1   2  14        3.52        8.13      4.58 o 
   2   2  14       13.35       -2.29      6.47 o 
   3   2  14       31.48       34.23      6.34 o 
   4   2  14        3.79        3.98      5.75 o 
   5   2  14       12.76        6.75      5.69 o 
   6   2  14       15.17        6.32      5.58 o 
   7   2  14      148.23      160.94      8.92 o 
   8   2  14       12.89       10.90      5.79 o 
   9   2  14       17.63       26.44      8.53 o 
  10   2  14      133.30      117.91     13.42 o 
  11   2  14      131.17      143.09      7.20 o 
  -3   3  14        1.64        0.35      6.34 o 
  -2   3  14      497.42      494.42     40.42 o 
  -1   3  14        6.38        3.64      4.69 o 
   0   3  14       22.45       29.43      5.08 o 
   1   3  14      218.84      208.63      6.72 o 
   2   3  14      134.18      128.62      6.01 o 
   3   3  14       16.48       24.40      5.08 o 
   4   3  14       43.68       44.19      7.74 o 
   5   3  14      103.61       87.50      9.32 o 
   6   3  14        3.78        0.11      5.47 o 
   7   3  14        5.27        4.70      5.57 o 
   8   3  14        1.08       -0.41      4.00 o 
   9   3  14      106.71       99.36      6.25 o 
  10   3  14      180.03      195.34      8.24 o 
  11   3  14       19.28       26.06      5.09 o 
  12   3  14        0.41       -0.25      4.85 o 
  -4   4  14       18.84       17.60      7.33 o 
  -3   4  14       91.19       90.12      6.17 o 
  -2   4  14        2.38        0.50      4.64 o 
  -1   4  14       31.84       40.81      4.45 o 
   0   4  14        8.89        8.29      3.82 o 
   1   4  14      346.02      325.09      9.47 o 
   2   4  14       63.41       73.57      7.11 o 
   3   4  14      132.12      135.02      7.98 o 
   4   4  14        6.79        8.00      4.12 o 
   5   4  14      147.17      167.90     13.19 o 
   6   4  14      127.22      148.38      6.60 o 
   7   4  14      257.68      244.75      8.38 o 
   8   4  14      115.87      107.99      6.30 o 
   9   4  14      388.73      387.46     18.01 o 
  10   4  14       99.80      101.89      6.25 o 
  11   4  14        6.67        8.58      4.78 o 
  12   4  14        2.56        4.01      4.68 o 
  -4   5  14      239.19      224.89     10.61 o 
  -3   5  14      191.83      204.02      8.37 o 
  -2   5  14       20.24       23.08      5.11 o 
  -1   5  14       25.40       27.43      4.92 o 
   0   5  14      140.22      136.10      5.66 o 
   1   5  14      670.32      630.64     19.36 o 
   2   5  14      408.28      394.32     15.39 o 
   3   5  14        1.05        6.40      3.22 o 
   4   5  14        1.15        0.94      3.97 o 
   5   5  14       46.95       46.11      4.78 o 
   6   5  14      330.39      323.47     13.59 o 
   7   5  14      110.37       90.55      8.24 o 
   8   5  14      102.35       99.89      5.77 o 
   9   5  14        3.14        6.34      4.55 o 
  10   5  14       35.99       42.20      6.30 o 
  11   5  14        5.17        3.72      4.50 o 
  12   5  14       59.46       72.48      6.10 o 
  -4   6  14        1.47        7.48      4.85 o 
  -3   6  14       41.05       42.58      7.78 o 
  -2   6  14      220.09      229.79     10.57 o 
  -1   6  14        5.30        6.66      3.98 o 
   0   6  14       43.38       44.07      4.09 o 
   1   6  14      803.95      778.32     13.70 o 
   2   6  14      462.68      455.84     15.21 o 
   3   6  14       14.42       11.41      3.45 o 
   4   6  14        0.79       -0.79      3.75 o 
   5   6  14      207.69      212.12      7.67 o 
   6   6  14      170.80      182.96      7.44 o 
   7   6  14       83.11       82.27      5.45 o 
   8   6  14        0.17       -0.69      4.16 o 
   9   6  14      347.62      364.89     10.56 o 
  10   6  14      132.12      128.17      6.75 o 
  11   6  14       18.31       23.58      4.95 o 
  12   6  14       78.97       77.96      7.66 o 
  13   6  14       66.39       79.47      9.16 o 
  -4   7  14        5.89        6.58      7.53 o 
  -3   7  14       40.79       41.55      4.84 o 
  -2   7  14       14.98       21.36      4.64 o 
  -1   7  14       16.03       13.65      4.31 o 
   0   7  14      237.91      236.96      7.49 o 
   1   7  14      177.35      176.01      6.25 o 
   2   7  14       32.19       32.16      4.10 o 
   3   7  14        2.44        1.74      2.99 o 
   4   7  14      113.46       95.61      5.01 o 
   5   7  14       39.56       41.13      4.65 o 
   6   7  14      158.52      163.91      8.42 o 
   7   7  14      193.64      195.39      7.81 o 
   8   7  14        4.36        5.08      4.19 o 
   9   7  14      334.96      371.24     10.55 o 
  10   7  14      140.56      148.76      7.22 o 
  11   7  14      243.54      269.89      9.28 o 
  12   7  14       46.81       55.10      8.82 o 
  13   7  14       88.42      111.79      9.45 o 
  -4   8  14       40.58       41.70      6.13 o 
  -3   8  14      120.95      113.91      6.21 o 
  -2   8  14       16.14       16.70      4.43 o 
  -1   8  14       69.27       80.90      5.57 o 
   0   8  14        8.02        6.99      3.96 o 
   1   8  14      109.01      116.36      5.54 o 
   2   8  14      351.93      378.27     10.07 o 
   3   8  14        0.05        2.02      3.11 o 
   4   8  14      103.54       97.15      4.84 o 
   5   8  14       42.91       40.82      4.19 o 
   6   8  14      381.34      389.36     10.71 o 
   7   8  14       90.18       95.43      9.44 o 
   8   8  14        2.10       -2.21      4.01 o 
   9   8  14      165.66      168.27      7.53 o 
  10   8  14      268.43      260.70      9.16 o 
  11   8  14      214.88      249.35      9.39 o 
  12   8  14       40.01       43.43      5.57 o 
  -3   9  14      263.36      280.29      9.98 o 
  -2   9  14       15.65       15.26      4.99 o 
  -1   9  14       12.34       10.46      4.61 o 
   0   9  14      511.42      518.72     12.82 o 
   1   9  14       67.60       75.90      5.16 o 
   2   9  14        7.12        3.54      3.98 o 
   3   9  14       11.97       10.42      3.27 o 
   4   9  14       84.61       98.46      5.06 o 
   5   9  14      235.52      242.43      7.40 o 
   6   9  14      247.31      246.79      7.58 o 
   7   9  14       17.62       13.53      3.87 o 
   8   9  14       54.88       58.21      5.34 o 
   9   9  14      219.57      222.80      8.67 o 
  10   9  14       58.41       51.49      5.83 o 
  11   9  14       35.24       37.41      9.34 o 
  12   9  14       12.42        1.07      4.90 o 
  -3  10  14      131.96      154.51      8.19 o 
  -2  10  14        3.49        5.00      4.93 o 
  -1  10  14        0.80        1.80      4.74 o 
   0  10  14      220.25      216.80      8.77 o 
   1  10  14        2.78       -1.35      4.74 o 
   2  10  14      239.30      237.00      7.64 o 
   3  10  14       43.70       42.86      4.62 o 
   4  10  14       50.54       37.27      4.15 o 
   5  10  14      243.72      228.89      7.25 o 
   6  10  14       59.38       53.35      4.63 o 
   7  10  14       46.79       46.39      4.65 o 
   8  10  14       11.60        4.04      4.00 o 
   9  10  14      191.85      190.42     10.87 o 
  10  10  14      191.38      208.76      8.54 o 
  11  10  14        0.49       -4.80      4.80 o 
  12  10  14       99.23       96.63      6.90 o 
  -2  11  14      147.88      147.99      8.04 o 
  -1  11  14       38.24       33.46      5.30 o 
   0  11  14        3.12       -5.29      5.35 o 
   1  11  14       89.97       99.76      6.92 o 
   2  11  14      137.83      142.79      9.73 o 
   3  11  14        0.58       -0.10      4.06 o 
   4  11  14        7.17        5.75      3.84 o 
   5  11  14      149.71      156.42      6.28 o 
   6  11  14      163.65      171.10      8.48 o 
   7  11  14       65.71       76.60      7.66 o 
   8  11  14       19.64       26.06      4.72 o 
   9  11  14       71.45       71.13      5.36 o 
  10  11  14      137.36      138.61      8.56 o 
  11  11  14       30.03       37.66      6.27 o 
  -2  12  14       27.44       30.65      8.03 o 
  -1  12  14       67.49       62.93      6.10 o 
   0  12  14       56.97       46.38      8.10 o 
   1  12  14      274.64      251.82     12.24 o 
   2  12  14       46.15       58.44      6.55 o 
   3  12  14      181.74      176.56      7.18 o 
   4  12  14      113.54      113.28      5.62 o 
   5  12  14       55.59       54.05      4.86 o 
   6  12  14        8.91       12.97      4.29 o 
   7  12  14        1.64       -2.31      4.25 o 
   8  12  14      100.90       87.15      8.57 o 
   9  12  14       65.51       73.81      5.81 o 
  10  12  14       72.97       84.19      7.99 o 
  11  12  14       89.70      108.46      7.23 o 
   0  13  14       17.65       15.53      6.21 o 
   1  13  14       86.08      102.40      7.46 o 
   2  13  14       38.87       39.23      6.31 o 
   3  13  14       22.79       23.03      7.21 o 
   4  13  14      192.59      207.55      7.64 o 
   5  13  14        5.02        6.50      4.28 o 
   6  13  14        4.58       11.40      4.29 o 
   7  13  14      239.60      242.18      8.37 o 
   8  13  14        2.97        2.36      4.64 o 
   9  13  14       15.92       18.14      4.76 o 
  10  13  14       51.56       48.27      5.60 o 
   1  14  14       24.67       27.23      6.17 o 
   2  14  14        0.10        4.57      5.88 o 
   3  14  14        9.77        8.29      5.64 o 
   4  14  14       31.97       34.16      5.14 o 
   5  14  14      132.71      145.47      6.57 o 
   6  14  14       62.40       61.64      5.45 o 
   7  14  14       84.87       91.34      7.16 o 
   8  14  14      332.16      332.98      9.73 o 
   2   0  15       30.62       42.30      8.84 o 
   3   0  15        8.14       -0.03      6.81 o 
   4   0  15        3.29        3.05      7.89 o 
   5   0  15       34.27       33.72      7.68 o 
   6   0  15      103.98      127.10     11.05 o 
   7   0  15       44.10       37.26     11.05 o 
   0   1  15        3.84        3.16      9.79 o 
   1   1  15       39.51       27.87      7.58 o 
   2   1  15       18.91       21.69      7.13 o 
   3   1  15       80.08       78.49      8.09 o 
   4   1  15       38.21       32.72      7.25 o 
   5   1  15       60.10       77.71      8.04 o 
   6   1  15       46.40       45.94      7.19 o 
   7   1  15      143.15      155.85      9.79 o 
   8   1  15        4.00        7.29      6.20 o 
   9   1  15       65.12       65.68     11.37 o 
  -1   2  15       46.34       54.00     12.00 o 
   0   2  15       50.53       58.95      8.09 o 
   1   2  15        1.23       -1.87      6.69 o 
   2   2  15       10.71       13.28      6.60 o 
   3   2  15      304.78      309.61     13.03 o 
   4   2  15      168.90      155.20      9.44 o 
   5   2  15       36.25       26.43      9.00 o 
   6   2  15       63.08       73.70      9.16 o 
   7   2  15       86.77       79.67      7.68 o 
   8   2  15       74.03       66.77      7.68 o 
   9   2  15       27.78       18.62      9.63 o 
  10   2  15       13.56        0.95      8.84 o 
  -1   3  15       32.48       37.78      7.19 o 
   0   3  15      189.17      199.09      8.63 o 
   1   3  15       35.05       39.85      9.69 o 
   2   3  15      100.28       90.96      6.46 o 
   3   3  15       62.95       64.97      7.55 o 
   4   3  15      191.36      186.38     10.07 o 
   5   3  15      207.40      206.83     12.79 o 
   6   3  15        0.83        1.13     11.68 o 
   7   3  15      116.00       93.18      8.68 o 
   8   3  15      190.92      208.45      8.81 o 
   9   3  15       30.68       31.81      5.26 o 
  10   3  15       42.97       50.60     10.59 o 
  -2   4  15        8.63       13.32      6.88 o 
  -1   4  15        1.99        2.38      6.34 o 
   0   4  15      101.39      114.94      7.07 o 
   1   4  15        2.03       -1.97      5.04 o 
   2   4  15       44.48       42.46      5.07 o 
   3   4  15        3.09        3.76      4.29 o 
   4   4  15      235.29      262.90      7.55 o 
   5   4  15       70.60       69.47      5.68 o 
   6   4  15        2.94        6.85      6.35 o 
   7   4  15      173.32      172.62      8.58 o 
   8   4  15      136.75      159.42      7.38 o 
   9   4  15       34.70       40.30      5.65 o 
  10   4  15       35.04       46.40      5.77 o 
  11   4  15        3.01       -0.22      4.97 o 
  -2   5  15       49.25       43.72      5.84 o 
  -1   5  15       95.74       97.22      6.33 o 
   0   5  15        6.05        6.43      4.25 o 
   1   5  15       80.75       75.71      5.06 o 
   2   5  15        7.14        7.97      8.43 o 
   3   5  15       74.06       75.23      5.60 o 
   4   5  15       24.28       34.06      6.76 o 
   5   5  15       18.00       17.04      4.65 o 
   6   5  15        5.20        7.19      4.57 o 
   7   5  15      155.46      157.58     15.63 o 
   8   5  15       69.85       66.29      5.77 o 
   9   5  15      163.21      200.56      8.47 o 
  10   5  15        5.10        0.16      4.85 o 
  11   5  15       82.26       95.55      8.01 o 
  -2   6  15       12.89       10.12      5.48 o 
  -1   6  15       67.34       79.42      7.18 o 
   0   6  15       50.30       45.43      5.96 o 
   1   6  15       73.89       53.99      6.40 o 
   2   6  15       72.12       78.71      7.09 o 
   3   6  15       64.09       72.37      9.39 o 
   4   6  15        7.07        5.43      4.17 o 
   5   6  15        4.96        7.89      4.36 o 
   6   6  15       97.03      101.06      7.66 o 
   7   6  15      143.35      142.70      9.07 o 
   8   6  15      236.76      242.72     14.76 o 
   9   6  15       69.06       70.16      8.28 o 
  10   6  15        1.80        5.23      4.98 o 
  11   6  15       45.51       49.30      6.02 o 
  -2   7  15      183.11      181.01      6.94 o 
  -1   7  15       21.32       31.13      5.39 o 
   0   7  15       99.98       75.54      5.42 o 
   1   7  15       21.01       16.49      4.36 o 
   2   7  15        5.65        1.75      4.71 o 
   3   7  15        3.39        6.17      4.63 o 
   4   7  15       23.17       36.66      5.95 o 
   5   7  15        0.11        3.83      4.34 o 
   6   7  15      269.15      251.57     10.74 o 
   7   7  15       33.73       29.69      4.98 o 
   8   7  15       27.98       31.05      5.03 o 
   9   7  15       10.02        8.15      4.92 o 
  10   7  15      128.32      140.77      7.40 o 
  11   7  15      225.45      233.83      9.20 o 
  12   7  15       79.56       87.78     11.05 o 
  -2   8  15       58.09       56.95      5.66 o 
  -1   8  15       53.43       59.00      7.61 o 
   0   8  15        3.72        5.02      4.43 o 
   1   8  15       36.57       41.53      4.75 o 
   2   8  15       93.51       98.41      5.61 o 
   3   8  15       77.01       92.70      5.70 o 
   4   8  15      108.44      117.94      5.39 o 
   5   8  15        6.43        9.07      4.55 o 
   6   8  15      547.57      511.84     12.76 o 
   7   8  15      212.24      225.81     15.41 o 
   8   8  15       51.93       63.36      5.78 o 
   9   8  15        4.57        9.50      7.67 o 
  10   8  15      173.01      184.74      8.19 o 
  11   8  15      236.87      243.16     11.69 o 
  -2   9  15      148.99      152.11      7.10 o 
  -1   9  15      111.91      119.98      6.43 o 
   0   9  15        0.13        6.17      6.29 o 
   1   9  15       31.22       26.81      8.86 o 
   2   9  15       13.83       17.51      4.46 o 
   3   9  15      110.55      115.85      5.76 o 
   4   9  15       45.42       61.30      5.98 o 
   5   9  15       38.63       32.46      4.36 o 
   6   9  15      173.19      162.83      6.54 o 
   7   9  15       23.32       29.55      5.04 o 
   8   9  15       23.00       28.90      5.22 o 
   9   9  15       11.50       27.08      5.27 o 
  10   9  15       93.71       92.38      6.58 o 
  11   9  15        3.34       -1.24      5.22 o 
  -1  10  15      264.90      266.39      9.05 o 
   0  10  15        1.06       -3.43      5.22 o 
   1  10  15       79.14       78.81      6.81 o 
   2  10  15      168.44      180.71      7.47 o 
   3  10  15       17.41       19.66      4.61 o 
   4  10  15       17.12       19.51      5.19 o 
   5  10  15       17.90       10.46      5.61 o 
   6  10  15        6.15        9.95      4.14 o 
   7  10  15      165.67      171.53      6.65 o 
   8  10  15       81.89       82.52      8.09 o 
   9  10  15       17.78        9.54      5.75 o 
  10  10  15       27.59       29.62      5.57 o 
  11  10  15       24.82       34.56      6.22 o 
  -1  11  15        3.13        0.83      5.21 o 
   0  11  15        6.29       10.75      6.05 o 
   1  11  15      140.45      135.57      7.84 o 
   2  11  15      273.72      246.96     11.47 o 
   3  11  15       25.25       31.36      4.81 o 
   4  11  15        9.11       14.11      4.52 o 
   5  11  15      130.79      129.30      8.71 o 
   6  11  15       22.09       17.65      4.40 o 
   7  11  15      329.01      329.49      9.43 o 
   8  11  15        0.84       -2.34      4.20 o 
   9  11  15       12.60       16.50      5.45 o 
  10  11  15        2.19        4.80      5.10 o 
   0  12  15       45.69       52.39      6.91 o 
   1  12  15      108.08      109.49      7.44 o 
   2  12  15       51.34       58.05      8.87 o 
   3  12  15       52.81       65.75      5.57 o 
   4  12  15       33.27       22.55      4.78 o 
   5  12  15       16.09       21.21      5.66 o 
   6  12  15      156.93      170.51      6.72 o 
   7  12  15      315.02      325.19      9.38 o 
   8  12  15       26.13       26.63      5.10 o 
   9  12  15       91.58       93.71      6.13 o 
   2  13  15       52.89       55.42      6.78 o 
   3  13  15       26.44       35.05      9.23 o 
   4  13  15       38.69       51.02      5.74 o 
   5  13  15       11.45        8.92      5.80 o 
   6  13  15      435.12      473.04     19.27 o 
   7  13  15      419.39      431.49     10.66 o 
   8  13  15      189.03      251.42      8.66 o 
   5  14  15       90.44       65.68     12.63 o 
   4   2  16       53.27       71.64      8.99 o 
   5   2  16      155.48      165.59     21.47 o 
   6   2  16        8.51       11.68     10.42 o 
   2   3  16        2.89        4.60      6.74 o 
   3   3  16        0.94        1.21      6.56 o 
   4   3  16      195.17      215.24     11.48 o 
   5   3  16        5.16       13.50      5.05 o 
   6   3  16       36.20       45.06      5.92 o 
   7   3  16        1.67       -1.45      5.06 o 
   8   3  16      497.98      564.47     17.57 o 
   1   4  16       75.68       73.79      6.62 o 
   2   4  16       67.90       86.22      7.67 o 
   3   4  16        4.91        8.38      6.52 o 
   4   4  16      312.67      331.14     25.26 o 
   5   4  16       51.86       54.76      5.76 o 
   6   4  16       10.01       18.88      5.20 o
[truncated: 4,653 more chars]
